# Supplementary material for: Predictive Performance of Bayesian Methods to Forecast Vancomycin Concentration for Therapeutic Drug Monitoring in Critically Ill Pediatric Patients
Source: Pharmaceutics. 2026 Jan 26;18(2):160. doi: 10.3390/pharmaceutics18020160 (PMC12944451; doi:10.3390/pharmaceutics18020160)
Supplement: Supplementary file 1 [file pharmaceutics-18-00160-s001.zip]

Archive with 6 entries (6 files):
- forecast_2pts.csv
- forecast_mid.csv
- forecast_peak.csv
- forecast_trough.csv
- lmer_test_data.csv
- pharmaceutics-4081448-supplementary-R1.pdf
