# Supplementary material for: Predictive Performance of Bayesian Methods to Forecast Vancomycin Concentration for Therapeutic Drug Monitoring in Critically Ill Pediatric Patients
Source: Pharmaceutics. 2026 Jan 26;18(2):160. doi: 10.3390/pharmaceutics18020160 (PMC12944451; doi:10.3390/pharmaceutics18020160)
Supplement: Supplementary file 1 [file pharmaceutics-18-00160-s001.zip › forecast_2pts.csv]

ID	TIME	AMT	EVID	RATE	DV	typeC	WT	AGE	SCR	TDM_order	conc
1	0	90	1	90			6	224.1666667	0.610859729
1	6	90	1	90			6	224.1666667	0.610859729
1	12	90	1	90			6	224.1666667	0.610859729
1	18	90	1	90			6	224.1666667	0.610859729
1	24	90	1	90			6	224.1666667	0.610859729
1	30	90	1	90			6	224.1666667	0.610859729
1	36	90	1	90			6	224.1666667	0.610859729
1	42	90	1	90			6	224.1666667	0.610859729
1	48	90	1	90			6	224.1666667	0.610859729
1	54	90	1	90			6	224.1666667	0.610859729
1	60	90	1	90			6	224.1666667	0.610859729
1	66	90	1	90			6	224.1666667	0.610859729
1	72.233	90	1	90			6	224.1666667	0.610859729
1	74.367		0		54.3	peak	6	224.1666667	0.610859729	1	54.3
1	77.35		0		46.9	trough	6	224.1666667	0.610859729	2	46.9
1	78	90	1	90			6	224.1666667	0.610859729
1	84	90	1	90			6	224.1666667	0.610859729
1	90	90	1	90			6	224.1666667	0.610859729
1	96	30	1	30			6	224.1666667	0.610859729
1	101.65	1	1	1		trough	6	224.1666667	0.610859729	3	20.1
4	0	220	1	220			11.5	586	0.090497738
4	7.5	165	1	165			11.5	586	0.090497738
4	13.5	165	1	165			11.5	586	0.090497738
4	19.5	165	1	165			11.5	586	0.090497738
4	27.1	165	1	198			11.5	586	0.090497738
4	29.5		0		10.7	peak	11.5	586	0.090497738	1	10.7
4	32.9		0		4.2	trough	11.5	586	0.090497738	2	4.2
4	33.5	165	1	165			11.5	586	0.090497738
4	39.5	165	1	165			11.5	586	0.090497738
4	45.5	165	1	165			11.5	586	0.090497738
4	51.5	280	1	280			11.5	586	0.090497738
4	57.5	280	1	280			11.5	586	0.090497738
4	63.5	280	1	280			11.5	586	0.090497738
4	69.5	280	1	280			11.5	586	0.090497738
4	75.5	280	1	280			11.5	586	0.090497738
4	77.05	1	1	1		peak	11.5	586	0.090497738	3	37.9
4	81.017	1	1	1		trough	11.5	586	0.090497738	4	12.7
8	0	75	1	75			5	100.1666667	0.463800905
8	6	75	1	75			5	100.1666667	0.463800905
8	14	75	1	75			5	100.1666667	0.463800905
8	20	75	1	75			5	100.1666667	0.463800905
8	26	75	1	75			5	100.1666667	0.463800905
8	32	75	1	75			5	100.1666667	0.463800905
8	38	75	1	75			5	100.1666667	0.463800905
8	44	75	1	75			5	100.1666667	0.463800905
8	46		0		61	peak	5	100.1666667	0.463800905	1	61
8	49.383		0		47.7	trough	5	100.1666667	0.463800905	2	47.7
8	50	75	1	75			5	100.1666667	0.463800905
8	56	75	1	75			5	100.1666667	0.463800905
8	62	30	1	30			5	100.1666667	0.463800905
8	68	30	1	30			5	100.1666667	0.463800905
8	74	30	1	30			5	100.1666667	0.463800905
8	80	30	1	30			5	100.1666667	0.463800905
8	86	30	1	30			5	100.1666667	0.463800905
8	88.4	1	1	1		peak	5	100.1666667	0.463800905	3	36.9
8	91.467	1	1	1		trough	5	100.1666667	0.463800905	4	25.8
16	0	135	1	135			9	150.1666667	0.20361991
16	6	135	1	135			9	150.1666667	0.20361991
16	12	135	1	135			9	150.1666667	0.20361991
16	18	135	1	135			9	150.1666667	0.20361991
16	23.8	135	1	180			9	150.1666667	0.20361991
16	26.133		0		30.5	peak	9	150.1666667	0.20361991	1	30.5
16	29.467		0		18.6	trough	9	150.1666667	0.20361991	2	18.6
16	30	135	1	135			9	150.1666667	0.20361991
16	36	100	1	100			9	150.1666667	0.20361991
16	42	100	1	100			9	150.1666667	0.20361991
16	48	100	1	100			9	150.1666667	0.20361991
16	54	100	1	100			9	150.1666667	0.20361991
16	60	100	1	100			9	150.1666667	0.20361991
16	62	1	1	1		peak	9	150.1666667	0.20361991	3	22.3
16	65.5	1	1	1		trough	9	150.1666667	0.20361991	4	13.5
17	0	120	1	120			6	173.0833333	0.135746606
17	8	120	1	120			6	173.0833333	0.135746606
17	16	120	1	120			6	173.0833333	0.135746606
17	24	120	1	120			6	173.0833333	0.135746606
17	32	120	1	120			6	173.0833333	0.135746606
17	33.933		0		41.8	peak	6	173.0833333	0.135746606	1	41.8
17	39.417		0		16.2	trough	6	173.0833333	0.135746606	2	16.2
17	40	120	1	120			6	173.0833333	0.135746606
17	48	120	1	120			6	173.0833333	0.135746606
17	56	90	1	90			6	173.0833333	0.135746606
17	64	90	1	90			6	173.0833333	0.135746606
17	72	90	1	90			6	173.0833333	0.135746606
17	80.083	90	1	90			6	173.0833333	0.135746606
17	81.767	1	1	1		peak	6	173.0833333	0.135746606	3	28.5
17	87.167	1	1	1		trough	6	173.0833333	0.135746606	4	12.4
21	0	300	1	300			15	2940.208333	0.214932127
21	17	225	1	225			15	2940.208333	0.214932127
21	23	225	1	225			15	2940.208333	0.214932127
21	29	225	1	225			15	2940.208333	0.214932127
21	35	225	1	225			15	2940.208333	0.214932127
21	41	225	1	225			15	2940.208333	0.214932127
21	47	375	1	375			15	2940.208333	0.214932127
21	53	375	1	375			15	2940.208333	0.214932127
21	59	375	1	375			15	2940.208333	0.214932127
21	65	375	1	375			15	2940.208333	0.214932127
21	72	375	1	375			15	2940.208333	0.214932127
21	75.033		0		21.9	mid	15	2940.208333	0.214932127	1	21.9
21	77.5		0		12.4	trough	15	2940.208333	0.214932127	2	12.4
21	78	375	1	375			15	2940.208333	0.214932127
21	84	375	1	375			15	2940.208333	0.214932127
21	90	375	1	375			15	2940.208333	0.214932127
21	96	375	1	375			15	2940.208333	0.214932127
21	102	375	1	375			15	2940.208333	0.214932127
21	108	375	1	375			15	2940.208333	0.214932127
21	114	375	1	375			15	2940.208333	0.214932127
21	120	375	1	375			15	2940.208333	0.214932127
21	126	375	1	375			15	2940.208333	0.214932127
21	132	375	1	375			15	2940.208333	0.214932127
21	138.067	375	1	500			15	2940.208333	0.214932127
21	139.9	1	1	1		peak	15	2940.208333	0.214932127	3	49.7
21	143.367	1	1	1		trough	15	2940.208333	0.214932127	4	32.7
21.1	0	300	1	300			15	2942.208333	0.384615385
21.1	17	225	1	225			15	2942.208333	0.384615385
21.1	23	225	1	225			15	2942.208333	0.384615385
21.1	29	225	1	225			15	2942.208333	0.384615385
21.1	35	225	1	225			15	2942.208333	0.384615385
21.1	41	225	1	225			15	2942.208333	0.384615385
21.1	47	375	1	375			15	2942.208333	0.384615385
21.1	53	375	1	375			15	2942.208333	0.384615385
21.1	59	375	1	375			15	2942.208333	0.384615385
21.1	65	375	1	375			15	2942.208333	0.384615385
21.1	72	375	1	375			15	2942.208333	0.384615385
21.1	78	375	1	375			15	2942.208333	0.384615385
21.1	84	375	1	375			15	2942.208333	0.384615385
21.1	90	375	1	375			15	2942.208333	0.384615385
21.1	96	375	1	375			15	2942.208333	0.384615385
21.1	102	375	1	375			15	2942.208333	0.384615385
21.1	108	375	1	375			15	2942.208333	0.384615385
21.1	114	375	1	375			15	2942.208333	0.384615385
21.1	120	375	1	375			15	2942.208333	0.384615385
21.1	126	375	1	375			15	2942.208333	0.384615385
21.1	132	375	1	375			15	2942.208333	0.384615385
21.1	138.067	375	1	500			15	2942.208333	0.384615385
21.1	139.9		0		49.7	peak	15	2942.208333	0.384615385	1	49.7
21.1	143.367		0		32.7	trough	15	2942.208333	0.384615385	2	32.7
21.1	144	375	1	375			15	2942.208333	0.384615385
21.1	150	300	1	300			15	2942.208333	0.384615385
21.1	156	300	1	300			15	2942.208333	0.384615385
21.1	161	200	1	200			15	2942.208333	0.384615385
21.1	167	200	1	200			15	2942.208333	0.384615385
21.1	173	200	1	200			15	2942.208333	0.384615385
21.1	179	200	1	200			15	2942.208333	0.384615385
21.1	185	200	1	200			15	2942.208333	0.384615385
21.1	188	1	1	1		mid	15	2942.208333	0.384615385	4	15.5
21.2	0	300	1	300			15	2947.166667	0.124434389
21.2	17	225	1	225			15	2947.166667	0.124434389
21.2	23	225	1	225			15	2947.166667	0.124434389
21.2	29	225	1	225			15	2947.166667	0.124434389
21.2	35	225	1	225			15	2947.166667	0.124434389
21.2	41	225	1	225			15	2947.166667	0.124434389
21.2	47	375	1	375			15	2947.166667	0.124434389
21.2	53	375	1	375			15	2947.166667	0.124434389
21.2	59	375	1	375			15	2947.166667	0.124434389
21.2	65	375	1	375			15	2947.166667	0.124434389
21.2	72	375	1	375			15	2947.166667	0.124434389
21.2	78	375	1	375			15	2947.166667	0.124434389
21.2	84	375	1	375			15	2947.166667	0.124434389
21.2	90	375	1	375			15	2947.166667	0.124434389
21.2	96	375	1	375			15	2947.166667	0.124434389
21.2	102	375	1	375			15	2947.166667	0.124434389
21.2	108	375	1	375			15	2947.166667	0.124434389
21.2	114	375	1	375			15	2947.166667	0.124434389
21.2	120	375	1	375			15	2947.166667	0.124434389
21.2	126	375	1	375			15	2947.166667	0.124434389
21.2	132	375	1	375			15	2947.166667	0.124434389
21.2	138.067	375	1	500			15	2947.166667	0.124434389
21.2	144	375	1	375			15	2947.166667	0.124434389
21.2	150	300	1	300			15	2947.166667	0.124434389
21.2	156	300	1	300			15	2947.166667	0.124434389
21.2	161	200	1	200			15	2947.166667	0.124434389
21.2	167	200	1	200			15	2947.166667	0.124434389
21.2	173	200	1	200			15	2947.166667	0.124434389
21.2	179	200	1	200			15	2947.166667	0.124434389
21.2	185	200	1	200			15	2947.166667	0.124434389
21.2	191	200	1	200			15	2947.166667	0.124434389
21.2	197	200	1	200			15	2947.166667	0.124434389
21.2	203	200	1	200			15	2947.166667	0.124434389
21.2	209.283	200	1	200			15	2947.166667	0.124434389
21.2	211.083		0		22.9	peak	15	2947.166667	0.124434389	1	22.9
21.2	214.55		0		11.2	trough	15	2947.166667	0.124434389	2	11.2
21.2	215	200	1	200			15	2947.166667	0.124434389
21.2	221	200	1	200			15	2947.166667	0.124434389
21.2	227	200	1	200			15	2947.166667	0.124434389
21.2	233	200	1	200			15	2947.166667	0.124434389
21.2	239	200	1	200			15	2947.166667	0.124434389
21.2	245	200	1	200			15	2947.166667	0.124434389
21.2	251	200	1	200			15	2947.166667	0.124434389
21.2	257	200	1	200			15	2947.166667	0.124434389
21.2	263	200	1	200			15	2947.166667	0.124434389
21.2	269	200	1	200			15	2947.166667	0.124434389
21.2	275	200	1	200			15	2947.166667	0.124434389
21.2	281	200	1	200			15	2947.166667	0.124434389
21.2	287	200	1	200			15	2947.166667	0.124434389
21.2	293	200	1	200			15	2947.166667	0.124434389
21.2	299	200	1	200			15	2947.166667	0.124434389
21.2	305	200	1	200			15	2947.166667	0.124434389
21.2	310.5	1	1	1		trough	15	2947.166667	0.124434389	4	16.1
26	0	80	1	80			4	102.0833333	0.169683258
26	8	80	1	80			4	102.0833333	0.169683258
26	16	80	1	80			4	102.0833333	0.169683258
26	24	80	1	80			4	102.0833333	0.169683258
26	25.8		0		38.2	peak	4	102.0833333	0.169683258	1	38.2
26	31.383		0		15.1	trough	4	102.0833333	0.169683258	2	15.1
26	32	80	1	80			4	102.0833333	0.169683258
26	40	70	1	70			4	102.0833333	0.169683258
26	48	70	1	70			4	102.0833333	0.169683258
26	56	70	1	70			4	102.0833333	0.169683258
26	64	70	1	70			4	102.0833333	0.169683258
26	72	70	1	70			4	102.0833333	0.169683258
26	80	70	1	70			4	102.0833333	0.169683258
26	88	70	1	70			4	102.0833333	0.169683258
26	96	70	1	70			4	102.0833333	0.169683258
26	104	70	1	70			4	102.0833333	0.169683258
26	112	70	1	70			4	102.0833333	0.169683258
26	120.217	70	1	70			4	102.0833333	0.169683258
26	122.233	1	1	1		peak	4	102.0833333	0.169683258	3	40.8
26	128.233	1	1	1		trough	4	102.0833333	0.169683258	4	19.2
26.1	0	80	1	80			4	104.0833333	0.169683258
26.1	8	80	1	80			4	104.0833333	0.169683258
26.1	16	80	1	80			4	104.0833333	0.169683258
26.1	24	80	1	80			4	104.0833333	0.169683258
26.1	32	80	1	80			4	104.0833333	0.169683258
26.1	40	70	1	70			4	104.0833333	0.169683258
26.1	48	70	1	70			4	104.0833333	0.169683258
26.1	56	70	1	70			4	104.0833333	0.169683258
26.1	64	70	1	70			4	104.0833333	0.169683258
26.1	72	70	1	70			4	104.0833333	0.169683258
26.1	80	70	1	70			4	104.0833333	0.169683258
26.1	88	70	1	70			4	104.0833333	0.169683258
26.1	96	70	1	70			4	104.0833333	0.169683258
26.1	104	70	1	70			4	104.0833333	0.169683258
26.1	112	70	1	70			4	104.0833333	0.169683258
26.1	120.217	70	1	70			4	104.0833333	0.169683258
26.1	122.233		0		40.8	peak	4	104.0833333	0.169683258	1	40.8
26.1	128.233		0		19.2	trough	4	104.0833333	0.169683258	2	19.2
26.1	128.5	70	1	70			4	104.0833333	0.169683258
26.1	136	50	1	50			4	104.0833333	0.169683258
26.1	144	50	1	50			4	104.0833333	0.169683258
26.1	152	50	1	50			4	104.0833333	0.169683258
26.1	160	50	1	50			4	104.0833333	0.169683258
26.1	168	50	1	50			4	104.0833333	0.169683258
26.1	170	1	1	1		peak	4	104.0833333	0.169683258	3	34.2
26.1	175.5	1	1	1		trough	4	104.0833333	0.169683258	4	16.2
26.2	0	80	1	80			4	109.0833333	0.226244344
26.2	8	80	1	80			4	109.0833333	0.226244344
26.2	16	80	1	80			4	109.0833333	0.226244344
26.2	24	80	1	80			4	109.0833333	0.226244344
26.2	32	80	1	80			4	109.0833333	0.226244344
26.2	40	70	1	70			4	109.0833333	0.226244344
26.2	48	70	1	70			4	109.0833333	0.226244344
26.2	56	70	1	70			4	109.0833333	0.226244344
26.2	64	70	1	70			4	109.0833333	0.226244344
26.2	72	70	1	70			4	109.0833333	0.226244344
26.2	80	70	1	70			4	109.0833333	0.226244344
26.2	88	70	1	70			4	109.0833333	0.226244344
26.2	96	70	1	70			4	109.0833333	0.226244344
26.2	104	70	1	70			4	109.0833333	0.226244344
26.2	112	70	1	70			4	109.0833333	0.226244344
26.2	120.217	70	1	70			4	109.0833333	0.226244344
26.2	128.5	70	1	70			4	109.0833333	0.226244344
26.2	136	50	1	50			4	109.0833333	0.226244344
26.2	144	50	1	50			4	109.0833333	0.226244344
26.2	152	50	1	50			4	109.0833333	0.226244344
26.2	160	50	1	50			4	109.0833333	0.226244344
26.2	168	50	1	50			4	109.0833333	0.226244344
26.2	170		0		34.2	peak	4	109.0833333	0.226244344	1	34.2
26.2	175.5		0		16.2	trough	4	109.0833333	0.226244344	2	16.2
26.2	176	50	1	50			4	109.0833333	0.226244344
26.2	184	45	1	45			4	109.0833333	0.226244344
26.2	192	45	1	45			4	109.0833333	0.226244344
26.2	200	45	1	45			4	109.0833333	0.226244344
26.2	208	45	1	45			4	109.0833333	0.226244344
26.2	216	45	1	45			4	109.0833333	0.226244344
26.2	224	45	1	45			4	109.0833333	0.226244344
26.2	232	45	1	45			4	109.0833333	0.226244344
26.2	240	45	1	45			4	109.0833333	0.226244344
26.2	248	45	1	45			4	109.0833333	0.226244344
26.2	256	45	1	45			4	109.0833333	0.226244344
26.2	264	45	1	45			4	109.0833333	0.226244344
26.2	272	45	1	45			4	109.0833333	0.226244344
26.2	280	45	1	45			4	109.0833333	0.226244344
26.2	288	45	1	45			4	109.0833333	0.226244344
26.2	290	1	1	1		peak	4	109.0833333	0.226244344	3	35.9
26.2	295.5	1	1	1		trough	4	109.0833333	0.226244344	4	15.1
26.3	0	80	1	80			4	112.0833333	0.226244344
26.3	8	80	1	80			4	112.0833333	0.226244344
26.3	16	80	1	80			4	112.0833333	0.226244344
26.3	24	80	1	80			4	112.0833333	0.226244344
26.3	32	80	1	80			4	112.0833333	0.226244344
26.3	40	70	1	70			4	112.0833333	0.226244344
26.3	48	70	1	70			4	112.0833333	0.226244344
26.3	56	70	1	70			4	112.0833333	0.226244344
26.3	64	70	1	70			4	112.0833333	0.226244344
26.3	72	70	1	70			4	112.0833333	0.226244344
26.3	80	70	1	70			4	112.0833333	0.226244344
26.3	88	70	1	70			4	112.0833333	0.226244344
26.3	96	70	1	70			4	112.0833333	0.226244344
26.3	104	70	1	70			4	112.0833333	0.226244344
26.3	112	70	1	70			4	112.0833333	0.226244344
26.3	120.217	70	1	70			4	112.0833333	0.226244344
26.3	128.5	70	1	70			4	112.0833333	0.226244344
26.3	136	50	1	50			4	112.0833333	0.226244344
26.3	144	50	1	50			4	112.0833333	0.226244344
26.3	152	50	1	50			4	112.0833333	0.226244344
26.3	160	50	1	50			4	112.0833333	0.226244344
26.3	168	50	1	50			4	112.0833333	0.226244344
26.3	176	50	1	50			4	112.0833333	0.226244344
26.3	184	45	1	45			4	112.0833333	0.226244344
26.3	192	45	1	45			4	112.0833333	0.226244344
26.3	200	45	1	45			4	112.0833333	0.226244344
26.3	208	45	1	45			4	112.0833333	0.226244344
26.3	216	45	1	45			4	112.0833333	0.226244344
26.3	224	45	1	45			4	112.0833333	0.226244344
26.3	232	45	1	45			4	112.0833333	0.226244344
26.3	240	45	1	45			4	112.0833333	0.226244344
26.3	248	45	1	45			4	112.0833333	0.226244344
26.3	256	45	1	45			4	112.0833333	0.226244344
26.3	264	45	1	45			4	112.0833333	0.226244344
26.3	272	45	1	45			4	112.0833333	0.226244344
26.3	280	45	1	45			4	112.0833333	0.226244344
26.3	288	45	1	45			4	112.0833333	0.226244344
26.3	290		0		35.9	peak	4	112.0833333	0.226244344	1	35.9
26.3	295.5		0		15.1	trough	4	112.0833333	0.226244344	2	15.1
26.3	296	45	1	45			4	112.0833333	0.226244344
26.3	304	45	1	45			4	112.0833333	0.226244344
26.3	312	40	1	40			4	112.0833333	0.226244344
26.3	320	40	1	40			4	112.0833333	0.226244344
26.3	328	40	1	40			4	112.0833333	0.226244344
26.3	336	40	1	40			4	112.0833333	0.226244344
26.3	344	40	1	40			4	112.0833333	0.226244344
26.3	352	40	1	40			4	112.0833333	0.226244344
26.3	360	40	1	40			4	112.0833333	0.226244344
26.3	362	1	1	1		peak	4	112.0833333	0.226244344	3	25.5
26.3	367.5	1	1	1		trough	4	112.0833333	0.226244344	4	6.3
27	0	450	1	450			32	4112.166667	0.56561086
27	6	450	1	450			32	4112.166667	0.56561086
27	12	450	1	450			32	4112.166667	0.56561086
27	18	450	1	450			32	4112.166667	0.56561086
27	23.867	450	1	450			32	4112.166667	0.56561086
27	25.85		0		31.2	peak	32	4112.166667	0.56561086	1	31.2
27	29.283		0		16.6	trough	32	4112.166667	0.56561086	2	16.6
27	30	450	1	450			32	4112.166667	0.56561086
27	36	450	1	450			32	4112.166667	0.56561086
27	42	450	1	450			32	4112.166667	0.56561086
27	48	450	1	450			32	4112.166667	0.56561086
27	54	450	1	450			32	4112.166667	0.56561086
27	60	450	1	450			32	4112.166667	0.56561086
27	66	450	1	450			32	4112.166667	0.56561086
27	72	450	1	450			32	4112.166667	0.56561086
27	78	450	1	450			32	4112.166667	0.56561086
27	84	450	1	450			32	4112.166667	0.56561086
27	90	450	1	450			32	4112.166667	0.56561086
27	96	450	1	450			32	4112.166667	0.56561086
27	102	450	1	450			32	4112.166667	0.56561086
27	108	450	1	450			32	4112.166667	0.56561086
27	114	450	1	450			32	4112.166667	0.56561086
27	121	450	1	450			32	4112.166667	0.56561086
27	127	450	1	450			32	4112.166667	0.56561086
27	129	1	1	1		peak	32	4112.166667	0.56561086	3	35.3
27	132.5	1	1	1		trough	32	4112.166667	0.56561086	4	13.6
28	0	280	1	280			17	2513.375	0.260180995
28	6	280	1	280			17	2513.375	0.260180995
28	12	280	1	280			17	2513.375	0.260180995
28	24	280	1	280			17	2513.375	0.260180995
28	30	280	1	316.9811321			17	2513.375	0.260180995
28	31.75		0		30.5	peak	17	2513.375	0.260180995	1	30.5
28	35.467		0		14.7	trough	17	2513.375	0.260180995	2	14.7
28	36	280	1	280			17	2513.375	0.260180995
28	42	280	1	280			17	2513.375	0.260180995
28	48	280	1	280			17	2513.375	0.260180995
28	54	250	1	250			17	2513.375	0.260180995
28	60	250	1	250			17	2513.375	0.260180995
28	66	250	1	250			17	2513.375	0.260180995
28	72	250	1	250			17	2513.375	0.260180995
28	78	250	1	250			17	2513.375	0.260180995
28	84	250	1	250			17	2513.375	0.260180995
28	90	250	1	250			17	2513.375	0.260180995
28	96	250	1	250			17	2513.375	0.260180995
28	102	250	1	250			17	2513.375	0.260180995
28	108	250	1	250			17	2513.375	0.260180995
28	114	250	1	250			17	2513.375	0.260180995
28	120	250	1	250			17	2513.375	0.260180995
28	126	250	1	250			17	2513.375	0.260180995
28	132	250	1	250			17	2513.375	0.260180995
28	138	250	1	250			17	2513.375	0.260180995
28	144	250	1	250			17	2513.375	0.260180995
28	150	250	1	250			17	2513.375	0.260180995
28	156	250	1	250			17	2513.375	0.260180995
28	162	250	1	250			17	2513.375	0.260180995
28	168	250	1	250			17	2513.375	0.260180995
28	174	250	1	250			17	2513.375	0.260180995
28	180	250	1	250			17	2513.375	0.260180995
28	186	250	1	250			17	2513.375	0.260180995
28	192	250	1	250			17	2513.375	0.260180995
28	198	250	1	250			17	2513.375	0.260180995
28	204	250	1	250			17	2513.375	0.260180995
28	210	250	1	250			17	2513.375	0.260180995
28	219	340	1	340			17	2513.375	0.260180995
28	225	340	1	340			17	2513.375	0.260180995
28	231	340	1	340			17	2513.375	0.260180995
28	243	340	1	340			17	2513.375	0.260180995
28	249	340	1	340			17	2513.375	0.260180995
28	255	340	1	340			17	2513.375	0.260180995
28	266.5	1	1	1		trough	17	2513.375	0.260180995	4	14.2
32	0	75	1	75			5	108.1666667	0.339366516
32	6	100	1	100			5	108.1666667	0.339366516
32	14	100	1	100			5	108.1666667	0.339366516
32	22	100	1	100			5	108.1666667	0.339366516
32	30.85	75	1	75			5	108.1666667	0.339366516
32	32.95		0		27.3	peak	5	108.1666667	0.339366516	1	27.3
32	35.683		0		19.4	mid	5	108.1666667	0.339366516	2	19.4
32	36	75	1	75			5	108.1666667	0.339366516
32	42	75	1	75			5	108.1666667	0.339366516
32	48	75	1	75			5	108.1666667	0.339366516
32	54	60	1	60			5	108.1666667	0.339366516
32	60	60	1	60			5	108.1666667	0.339366516
32	66	60	1	60			5	108.1666667	0.339366516
32	72	60	1	60			5	108.1666667	0.339366516
32	78.017	60	1	80			5	108.1666667	0.339366516
32	80.05	1	1	1		peak	5	108.1666667	0.339366516	3	24.6
32	83.383	1	1	1		trough	5	108.1666667	0.339366516	4	15.23
33	0	100	1	100			5.2	138.1666667	0.316742081
33	8	100	1	100			5.2	138.1666667	0.316742081
33	17.667	75	1	75			5.2	138.1666667	0.316742081
33	19.45		0		27.4	peak	5.2	138.1666667	0.316742081	1	27.4
33	21.567		0		19.4	mid	5.2	138.1666667	0.316742081	2	19.4
33	22	75	1	75			5.2	138.1666667	0.316742081
33	28	75	1	75			5.2	138.1666667	0.316742081
33	34	75	1	75			5.2	138.1666667	0.316742081
33	40	60	1	60			5.2	138.1666667	0.316742081
33	46	60	1	60			5.2	138.1666667	0.316742081
33	52	60	1	60			5.2	138.1666667	0.316742081
33	58	60	1	60			5.2	138.1666667	0.316742081
33	63.967	60	1	60			5.2	138.1666667	0.316742081
33	66.017	1	1	1		peak	5.2	138.1666667	0.316742081	3	39.1
33	69.5	1	1	1		trough	5.2	138.1666667	0.316742081	4	24.5
33.1	0	100	1	100			5.2	139.1666667	0.350678733
33.1	8	100	1	100			5.2	139.1666667	0.350678733
33.1	17.667	75	1	75			5.2	139.1666667	0.350678733
33.1	22	75	1	75			5.2	139.1666667	0.350678733
33.1	28	75	1	75			5.2	139.1666667	0.350678733
33.1	34	75	1	75			5.2	139.1666667	0.350678733
33.1	40	60	1	60			5.2	139.1666667	0.350678733
33.1	46	60	1	60			5.2	139.1666667	0.350678733
33.1	52	60	1	60			5.2	139.1666667	0.350678733
33.1	58	60	1	60			5.2	139.1666667	0.350678733
33.1	63.967	60	1	60			5.2	139.1666667	0.350678733
33.1	66.017		0		39.1	peak	5.2	139.1666667	0.350678733	1	39.1
33.1	69.5		0		24.5	trough	5.2	139.1666667	0.350678733	2	24.5
33.1	70	60	1	60			5.2	139.1666667	0.350678733
33.1	76	35	1	35			5.2	139.1666667	0.350678733
33.1	82	35	1	35			5.2	139.1666667	0.350678733
33.1	88	35	1	35			5.2	139.1666667	0.350678733
33.1	94	35	1	35			5.2	139.1666667	0.350678733
33.1	96	1	1	1		peak	5.2	139.1666667	0.350678733	3	24.7
33.1	99.5	1	1	1		trough	5.2	139.1666667	0.350678733	4	14
33.2	0	100	1	100			5.2	145	0.358597285
33.2	8	100	1	100			5.2	145	0.358597285
33.2	17.667	75	1	75			5.2	145	0.358597285
33.2	22	75	1	75			5.2	145	0.358597285
33.2	28	75	1	75			5.2	145	0.358597285
33.2	34	75	1	75			5.2	145	0.358597285
33.2	40	60	1	60			5.2	145	0.358597285
33.2	46	60	1	60			5.2	145	0.358597285
33.2	52	60	1	60			5.2	145	0.358597285
33.2	58	60	1	60			5.2	145	0.358597285
33.2	63.967	60	1	60			5.2	145	0.358597285
33.2	70	60	1	60			5.2	145	0.358597285
33.2	76	35	1	35			5.2	145	0.358597285
33.2	82	35	1	35			5.2	145	0.358597285
33.2	88	35	1	35			5.2	145	0.358597285
33.2	94	35	1	35			5.2	145	0.358597285
33.2	96		0		24.7	peak	5.2	145	0.358597285	1	24.7
33.2	99.5		0		14	trough	5.2	145	0.358597285	2	14
33.2	100	35	1	35			5.2	145	0.358597285
33.2	106	35	1	35			5.2	145	0.358597285
33.2	112	35	1	35			5.2	145	0.358597285
33.2	118	35	1	35			5.2	145	0.358597285
33.2	124	35	1	35			5.2	145	0.358597285
33.2	130	35	1	35			5.2	145	0.358597285
33.2	142	45	1	45			5.2	145	0.358597285
33.2	150	45	1	45			5.2	145	0.358597285
33.2	158	45	1	45			5.2	145	0.358597285
33.2	166	45	1	45			5.2	145	0.358597285
33.2	174	45	1	45			5.2	145	0.358597285
33.2	182	45	1	45			5.2	145	0.358597285
33.2	190	45	1	45			5.2	145	0.358597285
33.2	198	45	1	45			5.2	145	0.358597285
33.2	206	45	1	45			5.2	145	0.358597285
33.2	214	45	1	45			5.2	145	0.358597285
33.2	222	45	1	45			5.2	145	0.358597285
33.2	234	45	1	45			5.2	145	0.358597285
33.2	240.933	45	1	45			5.2	145	0.358597285
33.2	243.517	1	1	1		peak	5.2	145	0.358597285	3	29.1
33.2	248.5	1	1	1		trough	5.2	145	0.358597285	4	17.8
34	0	120	1	120			8	678.1666667	0.135746606
34	6	120	1	120			8	678.1666667	0.135746606
34	14	120	1	120			8	678.1666667	0.135746606
34	20	120	1	120			8	678.1666667	0.135746606
34	26	120	1	120			8	678.1666667	0.135746606
34	28		0		20.6	peak	8	678.1666667	0.135746606	1	20.6
34	31.5		0		9.4	trough	8	678.1666667	0.135746606	2	9.4
34	32	120	1	120			8	678.1666667	0.135746606
34	38	120	1	120			8	678.1666667	0.135746606
34	44	120	1	120			8	678.1666667	0.135746606
34	50	120	1	120			8	678.1666667	0.135746606
34	56	120	1	120			8	678.1666667	0.135746606
34	62	120	1	120			8	678.1666667	0.135746606
34	68	120	1	120			8	678.1666667	0.135746606
34	74	120	1	120			8	678.1666667	0.135746606
34	80	120	1	120			8	678.1666667	0.135746606
34	86	120	1	120			8	678.1666667	0.135746606
34	92	120	1	120			8	678.1666667	0.135746606
34	98	120	1	120			8	678.1666667	0.135746606
34	104	120	1	120			8	678.1666667	0.135746606
34	109.95	120	1	120			8	678.1666667	0.135746606
34	111.983	1	1	1		peak	8	678.1666667	0.135746606	3	16.6
34	115.45	1	1	1		trough	8	678.1666667	0.135746606	4	7.1
34.1	0	120	1	120			8	680.17	0.147058824
34.1	6	120	1	120			8	680.17	0.147058824
34.1	14	120	1	120			8	680.17	0.147058824
34.1	20	120	1	120			8	680.17	0.147058824
34.1	26	120	1	120			8	680.17	0.147058824
34.1	32	120	1	120			8	680.17	0.147058824
34.1	38	120	1	120			8	680.17	0.147058824
34.1	44	120	1	120			8	680.17	0.147058824
34.1	50	120	1	120			8	680.17	0.147058824
34.1	56	120	1	120			8	680.17	0.147058824
34.1	62	120	1	120			8	680.17	0.147058824
34.1	68	120	1	120			8	680.17	0.147058824
34.1	74	120	1	120			8	680.17	0.147058824
34.1	80	120	1	120			8	680.17	0.147058824
34.1	86	120	1	120			8	680.17	0.147058824
34.1	92	120	1	120			8	680.17	0.147058824
34.1	98	120	1	120			8	680.17	0.147058824
34.1	104	120	1	120			8	680.17	0.147058824
34.1	109.95	120	1	120			8	680.17	0.147058824
34.1	111.983		0		16.6	peak	8	680.17	0.147058824	1	16.6
34.1	115.45		0		7.1	trough	8	680.17	0.147058824	2	7.1
34.1	116	120	1	120			8	680.17	0.147058824
34.1	122	180	1	180			8	680.17	0.147058824
34.1	128	180	1	180			8	680.17	0.147058824
34.1	134	180	1	180			8	680.17	0.147058824
34.1	140	180	1	180			8	680.17	0.147058824
34.1	146	180	1	180			8	680.17	0.147058824
34.1	148	1	1	1		peak	8	680.17	0.147058824	3	28.8
34.1	151.5	1	1	1		trough	8	680.17	0.147058824	4	11.9
34.2	0	120	1	120			8	683.17	0.124434389
34.2	6	120	1	120			8	683.17	0.124434389
34.2	14	120	1	120			8	683.17	0.124434389
34.2	20	120	1	120			8	683.17	0.124434389
34.2	26	120	1	120			8	683.17	0.124434389
34.2	32	120	1	120			8	683.17	0.124434389
34.2	38	120	1	120			8	683.17	0.124434389
34.2	44	120	1	120			8	683.17	0.124434389
34.2	50	120	1	120			8	683.17	0.124434389
34.2	56	120	1	120			8	683.17	0.124434389
34.2	62	120	1	120			8	683.17	0.124434389
34.2	68	120	1	120			8	683.17	0.124434389
34.2	74	120	1	120			8	683.17	0.124434389
34.2	80	120	1	120			8	683.17	0.124434389
34.2	86	120	1	120			8	683.17	0.124434389
34.2	92	120	1	120			8	683.17	0.124434389
34.2	98	120	1	120			8	683.17	0.124434389
34.2	104	120	1	120			8	683.17	0.124434389
34.2	109.95	120	1	120			8	683.17	0.124434389
34.2	116	120	1	120			8	683.17	0.124434389
34.2	122	180	1	180			8	683.17	0.124434389
34.2	128	180	1	180			8	683.17	0.124434389
34.2	134	180	1	180			8	683.17	0.124434389
34.2	140	180	1	180			8	683.17	0.124434389
34.2	146	180	1	180			8	683.17	0.124434389
34.2	148		0		28.8	peak	8	683.17	0.124434389	1	28.8
34.2	151.5		0		11.9	trough	8	683.17	0.124434389	2	11.9
34.2	152	180	1	180			8	683.17	0.124434389
34.2	158	180	1	180			8	683.17	0.124434389
34.2	164	180	1	180			8	683.17	0.124434389
34.2	170	180	1	180			8	683.17	0.124434389
34.2	176	180	1	180			8	683.17	0.124434389
34.2	182	180	1	180			8	683.17	0.124434389
34.2	188	180	1	180			8	683.17	0.124434389
34.2	194	180	1	180			8	683.17	0.124434389
34.2	200	180	1	180			8	683.17	0.124434389
34.2	206	180	1	180			8	683.17	0.124434389
34.2	212	180	1	180			8	683.17	0.124434389
34.2	218	180	1	180			8	683.17	0.124434389
34.2	224	180	1	180			8	683.17	0.124434389
34.2	230.05	180	1	180			8	683.17	0.124434389
34.2	231.833	1	1	1		peak	8	683.17	0.124434389	3	34.1
34.2	235.333	1	1	1		trough	8	683.17	0.124434389	4	12.8
35	0	255	1	255			17	2787.125	0.374434389
35	6	250	1	250			17	2787.125	0.374434389
35	12	250	1	250			17	2787.125	0.374434389
35	18	250	1	250			17	2787.125	0.374434389
35	24	250	1	250			17	2787.125	0.374434389
35	30.617	250	1	250			17	2787.125	0.374434389
35	32.467		0		28.8	peak	17	2787.125	0.374434389	1	28.8
35	35.383		0		18	mid	17	2787.125	0.374434389	2	18
35	36	250	1	250			17	2787.125	0.374434389
35	42	250	1	250			17	2787.125	0.374434389
35	48	250	1	250			17	2787.125	0.374434389
35	54	250	1	250			17	2787.125	0.374434389
35	60	250	1	250			17	2787.125	0.374434389
35	66	250	1	250			17	2787.125	0.374434389
35	72	250	1	250			17	2787.125	0.374434389
35	78	250	1	250			17	2787.125	0.374434389
35	84	250	1	250			17	2787.125	0.374434389
35	90	250	1	250			17	2787.125	0.374434389
35	96	250	1	250			17	2787.125	0.374434389
35	102	250	1	250			17	2787.125	0.374434389
35	108	250	1	250			17	2787.125	0.374434389
35	114	250	1	250			17	2787.125	0.374434389
35	120	250	1	250			17	2787.125	0.374434389
35	126	250	1	250			17	2787.125	0.374434389
35	131	250	1	250			17	2787.125	0.374434389
35	137	250	1	250			17	2787.125	0.374434389
35	143	250	1	250			17	2787.125	0.374434389
35	149	250	1	250			17	2787.125	0.374434389
35	155	250	1	250			17	2787.125	0.374434389
35	161	250	1	250			17	2787.125	0.374434389
35	167	250	1	250			17	2787.125	0.374434389
35	173	250	1	250			17	2787.125	0.374434389
35	179	250	1	250			17	2787.125	0.374434389
35	185	250	1	250			17	2787.125	0.374434389
35	191	250	1	250			17	2787.125	0.374434389
35	197	250	1	250			17	2787.125	0.374434389
35	203	250	1	250			17	2787.125	0.374434389
35	209	250	1	250			17	2787.125	0.374434389
35	215	250	1	250			17	2787.125	0.374434389
35	221	250	1	250			17	2787.125	0.374434389
35	227	250	1	250			17	2787.125	0.374434389
35	233	250	1	250			17	2787.125	0.374434389
35	239	250	1	250			17	2787.125	0.374434389
35	244.8	1	1	1		trough	17	2787.125	0.374434389	4	18
37	0	75	1	75			5	131.1666667	0.113122172
37	6	75	1	75			5	131.1666667	0.113122172
37	12	75	1	75			5	131.1666667	0.113122172
37	18	75	1	75			5	131.1666667	0.113122172
37	24	75	1	75			5	131.1666667	0.113122172
37	30	75	1	75			5	131.1666667	0.113122172
37	35.9	75	1	75			5	131.1666667	0.113122172
37	37.767		0		19.2	peak	5	131.1666667	0.113122172	1	19.2
37	41.467		0		6.4	trough	5	131.1666667	0.113122172	2	6.4
37	42	75	1	75			5	131.1666667	0.113122172
37	48	120	1	120			5	131.1666667	0.113122172
37	54	120	1	120			5	131.1666667	0.113122172
37	60	120	1	120			5	131.1666667	0.113122172
37	66	120	1	120			5	131.1666667	0.113122172
37	72	120	1	120			5	131.1666667	0.113122172
37	78	120	1	120			5	131.1666667	0.113122172
37	84.067	120	1	120			5	131.1666667	0.113122172
37	86.117	1	1	1		peak	5	131.1666667	0.113122172	3	29.2
37	89.25	1	1	1		trough	5	131.1666667	0.113122172	4	12.4
40	0	75	1	75			4.8	169.2083333	0.260180995
40	6	75	1	75			4.8	169.2083333	0.260180995
40	12	75	1	75			4.8	169.2083333	0.260180995
40	14		0		49.2	peak	4.8	169.2083333	0.260180995	1	49.2
40	17.5		0		31.7	trough	4.8	169.2083333	0.260180995	2	31.7
40	18	75	1	75			4.8	169.2083333	0.260180995
40	24	45	1	45			4.8	169.2083333	0.260180995
40	30	45	1	45			4.8	169.2083333	0.260180995
40	35	45	1	45			4.8	169.2083333	0.260180995
40	43	45	1	45			4.8	169.2083333	0.260180995
40	45	1	1	1		peak	4.8	169.2083333	0.260180995	3	28.2
40	50.5	1	1	1		trough	4.8	169.2083333	0.260180995	4	15
44	0	135	1	135			9	465.1666667	0.158371041
44	6	135	1	135			9	465.1666667	0.158371041
44	12	135	1	135			9	465.1666667	0.158371041
44	18	135	1	135			9	465.1666667	0.158371041
44	24	135	1	135			9	465.1666667	0.158371041
44	30	135	1	135			9	465.1666667	0.158371041
44	36	135	1	135			9	465.1666667	0.158371041
44	38		0		22.5	peak	9	465.1666667	0.158371041	1	22.5
44	41.5		0		9.3	trough	9	465.1666667	0.158371041	2	9.3
44	42	135	1	135			9	465.1666667	0.158371041
44	48	135	1	135			9	465.1666667	0.158371041
44	54	135	1	135			9	465.1666667	0.158371041
44	60	135	1	135			9	465.1666667	0.158371041
44	66	135	1	135			9	465.1666667	0.158371041
44	72	135	1	135			9	465.1666667	0.158371041
44	78	135	1	135			9	465.1666667	0.158371041
44	84	135	1	135			9	465.1666667	0.158371041
44	90	135	1	135			9	465.1666667	0.158371041
44	96	135	1	135			9	465.1666667	0.158371041
44	102	135	1	135			9	465.1666667	0.158371041
44	108	135	1	135			9	465.1666667	0.158371041
44	114	135	1	135			9	465.1666667	0.158371041
44	122	135	1	135			9	465.1666667	0.158371041
44	128	135	1	135			9	465.1666667	0.158371041
44	134	135	1	135			9	465.1666667	0.158371041
44	135.867	1	1	1		peak	9	465.1666667	0.158371041	3	26.6
44	139.483	1	1	1		trough	9	465.1666667	0.158371041	4	15.4
44.1	0	135	1	135			9	469	0.214932127
44.1	6	135	1	135			9	469	0.214932127
44.1	12	135	1	135			9	469	0.214932127
44.1	18	135	1	135			9	469	0.214932127
44.1	24	135	1	135			9	469	0.214932127
44.1	30	135	1	135			9	469	0.214932127
44.1	36	135	1	135			9	469	0.214932127
44.1	42	135	1	135			9	469	0.214932127
44.1	48	135	1	135			9	469	0.214932127
44.1	54	135	1	135			9	469	0.214932127
44.1	60	135	1	135			9	469	0.214932127
44.1	66	135	1	135			9	469	0.214932127
44.1	72	135	1	135			9	469	0.214932127
44.1	78	135	1	135			9	469	0.214932127
44.1	84	135	1	135			9	469	0.214932127
44.1	90	135	1	135			9	469	0.214932127
44.1	96	135	1	135			9	469	0.214932127
44.1	102	135	1	135			9	469	0.214932127
44.1	108	135	1	135			9	469	0.214932127
44.1	114	135	1	135			9	469	0.214932127
44.1	122	135	1	135			9	469	0.214932127
44.1	128	135	1	135			9	469	0.214932127
44.1	134	135	1	135			9	469	0.214932127
44.1	135.867		0		26.6	peak	9	469	0.214932127	1	26.6
44.1	139.483		0		15.4	trough	9	469	0.214932127	2	15.4
44.1	140	135	1	135			9	469	0.214932127
44.1	146	135	1	135			9	469	0.214932127
44.1	152	135	1	135			9	469	0.214932127
44.1	158	135	1	135			9	469	0.214932127
44.1	164	135	1	135			9	469	0.214932127
44.1	170	135	1	135			9	469	0.214932127
44.1	176	135	1	135			9	469	0.214932127
44.1	182	135	1	135			9	469	0.214932127
44.1	188	135	1	135			9	469	0.214932127
44.1	194	135	1	135			9	469	0.214932127
44.1	200	135	1	135			9	469	0.214932127
44.1	206	135	1	135			9	469	0.214932127
44.1	212	135	1	135			9	469	0.214932127
44.1	218	135	1	135			9	469	0.214932127
44.1	224	135	1	135			9	469	0.214932127
44.1	229.933	135	1	135			9	469	0.214932127
44.1	232.05	1	1	1		peak	9	469	0.214932127	3	28.8
44.1	235.5	1	1	1		trough	9	469	0.214932127	4	15.8
45	0	420	1	420			28	3554.166667	0.395927602
45	6	420	1	420			28	3554.166667	0.395927602
45	12	420	1	420			28	3554.166667	0.395927602
45	18	420	1	420			28	3554.166667	0.395927602
45	24.683	420	1	514.2857143			28	3554.166667	0.395927602
45	26.333		0		34.2	peak	28	3554.166667	0.395927602	1	34.2
45	29.4		0		15.6	mid	28	3554.166667	0.395927602	2	15.6
45	30	420	1	420			28	3554.166667	0.395927602
45	36	360	1	360			28	3554.166667	0.395927602
45	42	360	1	360			28	3554.166667	0.395927602
45	48	360	1	360			28	3554.166667	0.395927602
45	54	360	1	360			28	3554.166667	0.395927602
45	60	360	1	360			28	3554.166667	0.395927602
45	66	360	1	360			28	3554.166667	0.395927602
45	71.917	360	1	360			28	3554.166667	0.395927602
45	73.9	1	1	1		peak	28	3554.166667	0.395927602	3	28.3
45	77.4	1	1	1		trough	28	3554.166667	0.395927602	4	10.5
45.1	0	420	1	420			28	3559.166667	0.271493213
45.1	6	420	1	420			28	3559.166667	0.271493213
45.1	12	420	1	420			28	3559.166667	0.271493213
45.1	18	420	1	420			28	3559.166667	0.271493213
45.1	24.683	420	1	514.2857143			28	3559.166667	0.271493213
45.1	30	420	1	420			28	3559.166667	0.271493213
45.1	36	360	1	360			28	3559.166667	0.271493213
45.1	42	360	1	360			28	3559.166667	0.271493213
45.1	48	360	1	360			28	3559.166667	0.271493213
45.1	54	360	1	360			28	3559.166667	0.271493213
45.1	60	360	1	360			28	3559.166667	0.271493213
45.1	66	360	1	360			28	3559.166667	0.271493213
45.1	71.917	360	1	360			28	3559.166667	0.271493213
45.1	73.9		0		28.3	peak	28	3559.166667	0.271493213	1	28.3
45.1	77.4		0		10.5	trough	28	3559.166667	0.271493213	2	10.5
45.1	78	360	1	360			28	3559.166667	0.271493213
45.1	84	360	1	360			28	3559.166667	0.271493213
45.1	90	360	1	360			28	3559.166667	0.271493213
45.1	96	360	1	360			28	3559.166667	0.271493213
45.1	102	360	1	360			28	3559.166667	0.271493213
45.1	108	360	1	360			28	3559.166667	0.271493213
45.1	114	360	1	360			28	3559.166667	0.271493213
45.1	120	360	1	360			28	3559.166667	0.271493213
45.1	126	360	1	360			28	3559.166667	0.271493213
45.1	132	360	1	360			28	3559.166667	0.271493213
45.1	138	360	1	360			28	3559.166667	0.271493213
45.1	144	360	1	360			28	3559.166667	0.271493213
45.1	150	360	1	360			28	3559.166667	0.271493213
45.1	156	360	1	360			28	3559.166667	0.271493213
45.1	162	360	1	360			28	3559.166667	0.271493213
45.1	168	360	1	360			28	3559.166667	0.271493213
45.1	174	360	1	360			28	3559.166667	0.271493213
45.1	180	360	1	360			28	3559.166667	0.271493213
45.1	186	360	1	360			28	3559.166667	0.271493213
45.1	192.717	360	1	360			28	3559.166667	0.271493213
45.1	194.9	1	1	1		peak	28	3559.166667	0.271493213	3	25.1
45.1	197.467	1	1	1		mid	28	3559.166667	0.271493213	4	13.9
50	0	150	1	150			10	860	0.158371041
50	6	150	1	150			10	860	0.158371041
50	12	150	1	150			10	860	0.158371041
50	18.45	150	1	150			10	860	0.158371041
50	20.3		0		24.8	peak	10	860	0.158371041	1	24.8
50	24.017		0		9.7	trough	10	860	0.158371041	2	9.7
50	24.5	150	1	150			10	860	0.158371041
50	30.5	150	1	150			10	860	0.158371041
50	36.5	150	1	150			10	860	0.158371041
50	42.5	150	1	150			10	860	0.158371041
50	48.5	150	1	150			10	860	0.158371041
50	54.5	150	1	150			10	860	0.158371041
50	60.5	150	1	150			10	860	0.158371041
50	66.5	150	1	150			10	860	0.158371041
50	72.5	150	1	150			10	860	0.158371041
50	78.5	150	1	150			10	860	0.158371041
50	84.5	150	1	150			10	860	0.158371041
50	90.5	150	1	150			10	860	0.158371041
50	96.5	150	1	150			10	860	0.158371041
50	102.5	150	1	150			10	860	0.158371041
50	108.5	150	1	150			10	860	0.158371041
50	114.5	150	1	150			10	860	0.158371041
50	120.5	150	1	150			10	860	0.158371041
50	126.5	150	1	150			10	860	0.158371041
50	132.5	150	1	150			10	860	0.158371041
50	136.5	150	1	150			10	860	0.158371041
50	138.517	1	1	1		peak	10	860	0.158371041	3	32
50	141.933	1	1	1		trough	10	860	0.158371041	4	11.4
53	0	90	1	90			6	149.1666667	0.090497738
53	6	90	1	90			6	149.1666667	0.090497738
53	12	90	1	90			6	149.1666667	0.090497738
53	17.9	90	1	90			6	149.1666667	0.090497738
53	19.683		0		33.3	peak	6	149.1666667	0.090497738	1	33.3
53	23.55		0		17.6	trough	6	149.1666667	0.090497738	2	17.6
53	24	90	1	90			6	149.1666667	0.090497738
53	30	80	1	80			6	149.1666667	0.090497738
53	36	80	1	80			6	149.1666667	0.090497738
53	42	80	1	80			6	149.1666667	0.090497738
53	48	80	1	80			6	149.1666667	0.090497738
53	54	80	1	80			6	149.1666667	0.090497738
53	60	80	1	80			6	149.1666667	0.090497738
53	66	80	1	80			6	149.1666667	0.090497738
53	72	80	1	80			6	149.1666667	0.090497738
53	78	80	1	80			6	149.1666667	0.090497738
53	80	1	1	1		peak	6	149.1666667	0.090497738	3	26.9
53	83.5	1	1	1		trough	6	149.1666667	0.090497738	4	16.9
54	0	375	1	375			25	3158.166667	0.418552036
54	7	375	1	375			25	3158.166667	0.418552036
54	15	375	1	312.5			25	3158.166667	0.418552036
54	20.55	375	1	375			25	3158.166667	0.418552036
54	22.917		0		23.8	peak	25	3158.166667	0.418552036	1	23.8
54	26.5		0		12.6	trough	25	3158.166667	0.418552036	2	12.6
54	27	375	1	375			25	3158.166667	0.418552036
54	33	375	1	375			25	3158.166667	0.418552036
54	39	375	1	375			25	3158.166667	0.418552036
54	45	375	1	375			25	3158.166667	0.418552036
54	51	375	1	375			25	3158.166667	0.418552036
54	57	375	1	375			25	3158.166667	0.418552036
54	63	375	1	375			25	3158.166667	0.418552036
54	69	375	1	375			25	3158.166667	0.418552036
54	75	375	1	375			25	3158.166667	0.418552036
54	81	375	1	375			25	3158.166667	0.418552036
54	85	500	1	500			25	3158.166667	0.418552036
54	92	500	1	500			25	3158.166667	0.418552036
54	100	500	1	500			25	3158.166667	0.418552036
54	109	500	1	500			25	3158.166667	0.418552036
54	112.767	1	1	1		mid	25	3158.166667	0.418552036	4	15.1
55	0	250	1	250			17	1659.166667	0.339366516
55	6	250	1	250			17	1659.166667	0.339366516
55	12	250	1	250			17	1659.166667	0.339366516
55	18	250	1	250			17	1659.166667	0.339366516
55	23.95	250	1	250			17	1659.166667	0.339366516
55	26.117		0		20.7	peak	17	1659.166667	0.339366516	1	20.7
55	29.517		0		7.3	trough	17	1659.166667	0.339366516	2	7.3
55	30	250	1	250			17	1659.166667	0.339366516
55	36	300	1	300			17	1659.166667	0.339366516
55	42	300	1	300			17	1659.166667	0.339366516
55	48	300	1	300			17	1659.166667	0.339366516
55	54	300	1	300			17	1659.166667	0.339366516
55	60	300	1	300			17	1659.166667	0.339366516
55	62	1	1	1		peak	17	1659.166667	0.339366516	3	35.9
55	65.5	1	1	1		trough	17	1659.166667	0.339366516	4	15.9
57	0	190	1	190			9	881.1666667	0.169683258
57	8	190	1	190			9	881.1666667	0.169683258
57	14	200	1	200			9	881.1666667	0.169683258
57	16		0		36.8	peak	9	881.1666667	0.169683258	1	36.8
57	19.5		0		15.7	trough	9	881.1666667	0.169683258	2	15.7
57	20	200	1	200			9	881.1666667	0.169683258
57	26	200	1	200			9	881.1666667	0.169683258
57	32	110	1	110			9	881.1666667	0.169683258
57	38	120	1	120			9	881.1666667	0.169683258
57	44	120	1	120			9	881.1666667	0.169683258
57	50	120	1	120			9	881.1666667	0.169683258
57	56	120	1	120			9	881.1666667	0.169683258
57	58	1	1	1		peak	9	881.1666667	0.169683258	3	10.4
57	61.5	1	1	1		trough	9	881.1666667	0.169683258	4	4.5
58	0	180	1	180			12	1130	0.169683258
58	6	180	1	180			12	1130	0.169683258
58	12	180	1	180			12	1130	0.169683258
58	18	180	1	180			12	1130	0.169683258
58	23.667	180	1	180			12	1130	0.169683258
58	25.9		0		15.9	peak	12	1130	0.169683258	1	15.9
58	29.567		0		6.2	trough	12	1130	0.169683258	2	6.2
58	30	180	1	180			12	1130	0.169683258
58	36	260	1	260			12	1130	0.169683258
58	42	260	1	260			12	1130	0.169683258
58	48	260	1	260			12	1130	0.169683258
58	54	260	1	260			12	1130	0.169683258
58	59.55	1	1	1		trough	12	1130	0.169683258	4	28.6
58.1	0	180	1	180			12	1133.25	0.240950226
58.1	6	180	1	180			12	1133.25	0.240950226
58.1	12	180	1	180			12	1133.25	0.240950226
58.1	18	180	1	180			12	1133.25	0.240950226
58.1	23.667	180	1	180			12	1133.25	0.240950226
58.1	30	180	1	180			12	1133.25	0.240950226
58.1	36	260	1	260			12	1133.25	0.240950226
58.1	42	260	1	260			12	1133.25	0.240950226
58.1	48	260	1	260			12	1133.25	0.240950226
58.1	54	260	1	260			12	1133.25	0.240950226
58.1	60	260	1	260			12	1133.25	0.240950226
58.1	66	260	1	260			12	1133.25	0.240950226
58.1	72	260	1	260			12	1133.25	0.240950226
58.1	74.217		0		55.9	peak	12	1133.25	0.240950226	1	55.9
58.1	77.517		0		36.3	trough	12	1133.25	0.240950226	2	36.3
58.1	78	260	1	260			12	1133.25	0.240950226
58.1	90	120	1	120			12	1133.25	0.240950226
58.1	96	120	1	120			12	1133.25	0.240950226
58.1	102	120	1	120			12	1133.25	0.240950226
58.1	108	90	1	90			12	1133.25	0.240950226
58.1	114	90	1	90			12	1133.25	0.240950226
58.1	116.1	1	1	1		peak	12	1133.25	0.240950226	3	36.3
58.1	119.5	1	1	1		trough	12	1133.25	0.240950226	4	26.5
58.2	0	180	1	180			12	1134	0.350678733
58.2	6	180	1	180			12	1134	0.350678733
58.2	12	180	1	180			12	1134	0.350678733
58.2	18	180	1	180			12	1134	0.350678733
58.2	23.667	180	1	180			12	1134	0.350678733
58.2	30	180	1	180			12	1134	0.350678733
58.2	36	260	1	260			12	1134	0.350678733
58.2	42	260	1	260			12	1134	0.350678733
58.2	48	260	1	260			12	1134	0.350678733
58.2	54	260	1	260			12	1134	0.350678733
58.2	60	260	1	260			12	1134	0.350678733
58.2	66	260	1	260			12	1134	0.350678733
58.2	72	260	1	260			12	1134	0.350678733
58.2	78	260	1	260			12	1134	0.350678733
58.2	90	120	1	120			12	1134	0.350678733
58.2	96	120	1	120			12	1134	0.350678733
58.2	102	120	1	120			12	1134	0.350678733
58.2	108	90	1	90			12	1134	0.350678733
58.2	114	90	1	90			12	1134	0.350678733
58.2	116.1		0		36.3	peak	12	1134	0.350678733	1	36.3
58.2	119.5		0		26.5	trough	12	1134	0.350678733	2	26.5
58.2	120.05	90	1	90			12	1134	0.350678733
58.2	121.75	1	1	1		peak	12	1134	0.350678733	3	20
58.2	125.317	1	1	1		trough	12	1134	0.350678733	4	11.4
58.3	0	180	1	180			12	1135	0.302036199
58.3	6	180	1	180			12	1135	0.302036199
58.3	12	180	1	180			12	1135	0.302036199
58.3	18	180	1	180			12	1135	0.302036199
58.3	23.667	180	1	180			12	1135	0.302036199
58.3	30	180	1	180			12	1135	0.302036199
58.3	36	260	1	260			12	1135	0.302036199
58.3	42	260	1	260			12	1135	0.302036199
58.3	48	260	1	260			12	1135	0.302036199
58.3	54	260	1	260			12	1135	0.302036199
58.3	60	260	1	260			12	1135	0.302036199
58.3	66	260	1	260			12	1135	0.302036199
58.3	72	260	1	260			12	1135	0.302036199
58.3	78	260	1	260			12	1135	0.302036199
58.3	90	120	1	120			12	1135	0.302036199
58.3	96	120	1	120			12	1135	0.302036199
58.3	102	120	1	120			12	1135	0.302036199
58.3	108	90	1	90			12	1135	0.302036199
58.3	114	90	1	90			12	1135	0.302036199
58.3	120.05	90	1	90			12	1135	0.302036199
58.3	121.75		0		20	peak	12	1135	0.302036199	1	20
58.3	125.317		0		11.4	trough	12	1135	0.302036199	2	11.4
58.3	126	90	1	90			12	1135	0.302036199
58.3	132	100	1	100			12	1135	0.302036199
58.3	138	100	1	100			12	1135	0.302036199
58.3	144	100	1	100			12	1135	0.302036199
58.3	150	100	1	100			12	1135	0.302036199
58.3	156	100	1	100			12	1135	0.302036199
58.3	158	1	1	1		peak	12	1135	0.302036199	3	21.8
58.3	161.5	1	1	1		trough	12	1135	0.302036199	4	13.8
60	0	240	1	240			12.2	733.1041667	0.316742081
60	8	240	1	240			12.2	733.1041667	0.316742081
60	14	180	1	180			12.2	733.1041667	0.316742081
60	20	180	1	180			12.2	733.1041667	0.316742081
60	22		0		18.7	peak	12.2	733.1041667	0.316742081	1	18.7
60	25.717		0		6.7	trough	12.2	733.1041667	0.316742081	2	6.7
60	26	180	1	180			12.2	733.1041667	0.316742081
60	32	220	1	220			12.2	733.1041667	0.316742081
60	38.5	220	1	220			12.2	733.1041667	0.316742081
60	44.5	220	1	220			12.2	733.1041667	0.316742081
60	50.5	220	1	220			12.2	733.1041667	0.316742081
60	56.5	220	1	220			12.2	733.1041667	0.316742081
60	61.5	1	1	1		trough	12.2	733.1041667	0.316742081	4	12.7
62	0	570	1	570			38	5591	0.527149321
62	8	570	1	570			38	5591	0.527149321
62	16	570	1	570			38	5591	0.527149321
62	22	570	1	570			38	5591	0.527149321
62	28	570	1	570			38	5591	0.527149321
62	34	570	1	570			38	5591	0.527149321
62	39.933	570	1	570			38	5591	0.527149321
62	42		0		38.2	peak	38	5591	0.527149321	1	38.2
62	45.4		0		19.1	trough	38	5591	0.527149321	2	19.1
62	46	570	1	570			38	5591	0.527149321
62	52	400	1	400			38	5591	0.527149321
62	58	400	1	400			38	5591	0.527149321
62	60	1	1	1		peak	38	5591	0.527149321	3	38
62	63.5	1	1	1		trough	38	5591	0.527149321	4	23
65	0	480	1	480			32	5065.25	0.722850679
65	6	480	1	480			32	5065.25	0.722850679
65	12	480	1	480			32	5065.25	0.722850679
65	18	480	1	480			32	5065.25	0.722850679
65	24	480	1	480			32	5065.25	0.722850679
65	26		0		31	peak	32	5065.25	0.722850679	1	31
65	29.5		0		14	trough	32	5065.25	0.722850679	2	14
65	30	480	1	480			32	5065.25	0.722850679
65	36	480	1	480			32	5065.25	0.722850679
65	42	480	1	480			32	5065.25	0.722850679
65	48	480	1	480			32	5065.25	0.722850679
65	54	480	1	480			32	5065.25	0.722850679
65	60	480	1	480			32	5065.25	0.722850679
65	66	480	1	480			32	5065.25	0.722850679
65	72	480	1	480			32	5065.25	0.722850679
65	78	480	1	480			32	5065.25	0.722850679
65	84	480	1	480			32	5065.25	0.722850679
65	92	480	1	480			32	5065.25	0.722850679
65	100	480	1	480			32	5065.25	0.722850679
65	108	480	1	480			32	5065.25	0.722850679
65	115.5	1	1	1		trough	32	5065.25	0.722850679	4	20.2
66	0	250	1	250			13	753.0833333	0.158371041
66	8.5	250	1	250			13	753.0833333	0.158371041
66	16.5	250	1	250			13	753.0833333	0.158371041
66	24.5	250	1	250			13	753.0833333	0.158371041
66	32.5	250	1	250			13	753.0833333	0.158371041
66	40.5	250	1	250			13	753.0833333	0.158371041
66	48.5	250	1	250			13	753.0833333	0.158371041
66	56.5	250	1	250			13	753.0833333	0.158371041
66	64.5	250	1	250			13	753.0833333	0.158371041
66	72.5	250	1	250			13	753.0833333	0.158371041
66	83.5	250	1	250			13	753.0833333	0.158371041
66	91.5	250	1	250			13	753.0833333	0.158371041
66	99.5	250	1	250			13	753.0833333	0.158371041
66	107.85	250	1	250			13	753.0833333	0.158371041
66	109.483		0		18.3	peak	13	753.0833333	0.158371041	1	18.3
66	114.583		0		4.3	trough	13	753.0833333	0.158371041	2	4.3
66	115.5	250	1	250			13	753.0833333	0.158371041
66	123.5	250	1	250			13	753.0833333	0.158371041
66	131.5	370	1	370			13	753.0833333	0.158371041
66	139.5	370	1	370			13	753.0833333	0.158371041
66	147.483	370	1	370			13	753.0833333	0.158371041
66	154.833	1	1	1		trough	13	753.0833333	0.158371041	4	7
68	0	150	1	150			10	784.1666667	0.377828054
68	6	150	1	150			10	784.1666667	0.377828054
68	12	150	1	150			10	784.1666667	0.377828054
68	18	150	1	150			10	784.1666667	0.377828054
68	23.833	150	1	150			10	784.1666667	0.377828054
68	30	150	1	150			10	784.1666667	0.377828054
68	36	150	1	150			10	784.1666667	0.377828054
68	41.867	200	1	200			10	784.1666667	0.377828054
68	44.017		0		15.6	peak	10	784.1666667	0.377828054	1	15.6
68	47.55		0		6.7	trough	10	784.1666667	0.377828054	2	6.7
68	48	200	1	200			10	784.1666667	0.377828054
68	54	250	1	250			10	784.1666667	0.377828054
68	60	250	1	250			10	784.1666667	0.377828054
68	66	250	1	250			10	784.1666667	0.377828054
68	72	250	1	250			10	784.1666667	0.377828054
68	73.783	1	1	1		peak	10	784.1666667	0.377828054	3	30.8
68	77.383	1	1	1		trough	10	784.1666667	0.377828054	4	8.9
71	0	330	1	330			22	1658	0.602941176
71	6	330	1	330			22	1658	0.602941176
71	12	330	1	330			22	1658	0.602941176
71	18	330	1	330			22	1658	0.602941176
71	24	330	1	330			22	1658	0.602941176
71	30	330	1	330			22	1658	0.602941176
71	36	330	1	330			22	1658	0.602941176
71	42	330	1	330			22	1658	0.602941176
71	48	330	1	330			22	1658	0.602941176
71	50		0		23.7	peak	22	1658	0.602941176	1	23.7
71	53.5		0		11.3	trough	22	1658	0.602941176	2	11.3
71	54	330	1	330			22	1658	0.602941176
71	60	330	1	330			22	1658	0.602941176
71	66	330	1	330			22	1658	0.602941176
71	72	330	1	330			22	1658	0.602941176
71	78	330	1	330			22	1658	0.602941176
71	84	330	1	330			22	1658	0.602941176
71	90	330	1	330			22	1658	0.602941176
71	96	330	1	330			22	1658	0.602941176
71	102	330	1	330			22	1658	0.602941176
71	108	330	1	330			22	1658	0.602941176
71	114	330	1	330			22	1658	0.602941176
71	120	330	1	330			22	1658	0.602941176
71	126	330	1	330			22	1658	0.602941176
71	132	330	1	330			22	1658	0.602941176
71	138	330	1	330			22	1658	0.602941176
71	144	330	1	330			22	1658	0.602941176
71	150	330	1	330			22	1658	0.602941176
71	155.783	330	1	330			22	1658	0.602941176
71	157.9	1	1	1		peak	22	1658	0.602941176	3	41
71	161.4	1	1	1		trough	22	1658	0.602941176	4	16.6
71.1	0	330	1	330			22	1660	0.382352941
71.1	6	330	1	330			22	1660	0.382352941
71.1	12	330	1	330			22	1660	0.382352941
71.1	18	330	1	330			22	1660	0.382352941
71.1	24	330	1	330			22	1660	0.382352941
71.1	30	330	1	330			22	1660	0.382352941
71.1	36	330	1	330			22	1660	0.382352941
71.1	42	330	1	330			22	1660	0.382352941
71.1	48	330	1	330			22	1660	0.382352941
71.1	54	330	1	330			22	1660	0.382352941
71.1	60	330	1	330			22	1660	0.382352941
71.1	66	330	1	330			22	1660	0.382352941
71.1	72	330	1	330			22	1660	0.382352941
71.1	78	330	1	330			22	1660	0.382352941
71.1	84	330	1	330			22	1660	0.382352941
71.1	90	330	1	330			22	1660	0.382352941
71.1	96	330	1	330			22	1660	0.382352941
71.1	102	330	1	330			22	1660	0.382352941
71.1	108	330	1	330			22	1660	0.382352941
71.1	114	330	1	330			22	1660	0.382352941
71.1	120	330	1	330			22	1660	0.382352941
71.1	126	330	1	330			22	1660	0.382352941
71.1	132	330	1	330			22	1660	0.382352941
71.1	138	330	1	330			22	1660	0.382352941
71.1	144	330	1	330			22	1660	0.382352941
71.1	150	330	1	330			22	1660	0.382352941
71.1	155.783	330	1	330			22	1660	0.382352941
71.1	157.9		0		41	peak	22	1660	0.382352941	1	41
71.1	161.4		0		16.6	trough	22	1660	0.382352941	2	16.6
71.1	162	330	1	330			22	1660	0.382352941
71.1	168	330	1	330			22	1660	0.382352941
71.1	174	260	1	260			22	1660	0.382352941
71.1	180	260	1	260			22	1660	0.382352941
71.1	186	260	1	260			22	1660	0.382352941
71.1	192	260	1	260			22	1660	0.382352941
71.1	198	260	1	260			22	1660	0.382352941
71.1	203.5	1	1	1		trough	22	1660	0.382352941	4	11.6
73	0	800	1	800			54	4944.208333	0.897058824
73	6	800	1	800			54	4944.208333	0.897058824
73	12	800	1	800			54	4944.208333	0.897058824
73	18	800	1	800			54	4944.208333	0.897058824
73	20.317		0		28.9	peak	54	4944.208333	0.897058824	1	28.9
73	23.5		0		16.7	trough	54	4944.208333	0.897058824	2	16.7
73	24	800	1	800			54	4944.208333	0.897058824
73	30	800	1	800			54	4944.208333	0.897058824
73	36	800	1	800			54	4944.208333	0.897058824
73	42	800	1	800			54	4944.208333	0.897058824
73	48	800	1	800			54	4944.208333	0.897058824
73	54	800	1	800			54	4944.208333	0.897058824
73	60	800	1	800			54	4944.208333	0.897058824
73	66	800	1	800			54	4944.208333	0.897058824
73	72	800	1	800			54	4944.208333	0.897058824
73	78	800	1	800			54	4944.208333	0.897058824
73	84	800	1	800			54	4944.208333	0.897058824
73	90	800	1	800			54	4944.208333	0.897058824
73	96	800	1	800			54	4944.208333	0.897058824
73	102	800	1	800			54	4944.208333	0.897058824
73	108	800	1	800			54	4944.208333	0.897058824
73	114	800	1	800			54	4944.208333	0.897058824
73	120	800	1	800			54	4944.208333	0.897058824
73	122	1	1	1		peak	54	4944.208333	0.897058824	3	46.8
73	124.95	1	1	1		mid	54	4944.208333	0.897058824	4	28
74	0	150	1	150			7.4	329	0.316742081
74	6	150	1	150			7.4	329	0.316742081
74	12	150	1	150			7.4	329	0.316742081
74	18	150	1	150			7.4	329	0.316742081
74	24	150	1	150			7.4	329	0.316742081
74	30	150	1	150			7.4	329	0.316742081
74	48	110	1	110			7.4	329	0.316742081
74	54	110	1	110			7.4	329	0.316742081
74	60	110	1	110			7.4	329	0.316742081
74	66	110	1	110			7.4	329	0.316742081
74	72.167	110	1	110			7.4	329	0.316742081
74	73.933		0		20.2	peak	7.4	329	0.316742081	1	20.2
74	77.383		0		8.3	trough	7.4	329	0.316742081	2	8.3
74	78	110	1	110			7.4	329	0.316742081
74	84	110	1	110			7.4	329	0.316742081
74	90	150	1	150			7.4	329	0.316742081
74	96	150	1	150			7.4	329	0.316742081
74	102	150	1	150			7.4	329	0.316742081
74	108	150	1	150			7.4	329	0.316742081
74	109.967	1	1	1		peak	7.4	329	0.316742081	3	31.3
74	113.65	1	1	1		trough	7.4	329	0.316742081	4	18.2
75	0	90	1	90			6	323	0.381221719
75	6	90	1	90			6	323	0.381221719
75	12	90	1	90			6	323	0.381221719
75	18	90	1	90			6	323	0.381221719
75	19.917		0		23	peak	6	323	0.381221719	1	23
75	23.417		0		7.2	trough	6	323	0.381221719	2	7.2
75	24	90	1	90			6	323	0.381221719
75	30	90	1	90			6	323	0.381221719
75	36	90	1	90			6	323	0.381221719
75	42	90	1	90			6	323	0.381221719
75	48	90	1	90			6	323	0.381221719
75	54	90	1	90			6	323	0.381221719
75	60	90	1	90			6	323	0.381221719
75	68	90	1	90			6	323	0.381221719
75	74	90	1	90			6	323	0.381221719
75	80	90	1	90			6	323	0.381221719
75	86	90	1	90			6	323	0.381221719
75	92	90	1	90			6	323	0.381221719
75	98	90	1	90			6	323	0.381221719
75	104	90	1	90			6	323	0.381221719
75	110	90	1	90			6	323	0.381221719
75	116	90	1	90			6	323	0.381221719
75	122	90	1	90			6	323	0.381221719
75	128	90	1	90			6	323	0.381221719
75	134	90	1	90			6	323	0.381221719
75	136	1	1	1		peak	6	323	0.381221719	3	19.4
75	139.5	1	1	1		trough	6	323	0.381221719	4	12.9
76	0	135	1	135			9	506	0.300904977
76	6	135	1	135			9	506	0.300904977
76	12	135	1	135			9	506	0.300904977
76	18	135	1	135			9	506	0.300904977
76	24	135	1	135			9	506	0.300904977
76	25.917		0		21.2	peak	9	506	0.300904977	1	21.2
76	29.533		0		10.1	trough	9	506	0.300904977	2	10.1
76	30	135	1	135			9	506	0.300904977
76	36	135	1	135			9	506	0.300904977
76	42	135	1	135			9	506	0.300904977
76	48	135	1	135			9	506	0.300904977
76	54	135	1	135			9	506	0.300904977
76	60	135	1	135			9	506	0.300904977
76	66	135	1	135			9	506	0.300904977
76	72	135	1	135			9	506	0.300904977
76	78	135	1	135			9	506	0.300904977
76	84	135	1	135			9	506	0.300904977
76	90	135	1	135			9	506	0.300904977
76	96	135	1	135			9	506	0.300904977
76	102	135	1	135			9	506	0.300904977
76	108	135	1	135			9	506	0.300904977
76	114	135	1	135			9	506	0.300904977
76	120	135	1	135			9	506	0.300904977
76	126	135	1	135			9	506	0.300904977
76	128	1	1	1		peak	9	506	0.300904977	3	26.5
76	131.5	1	1	1		trough	9	506	0.300904977	4	17.6
76.1	0	135	1	135			9	516.375	0.400452489
76.1	6	135	1	135			9	516.375	0.400452489
76.1	12	135	1	135			9	516.375	0.400452489
76.1	18	135	1	135			9	516.375	0.400452489
76.1	24	135	1	135			9	516.375	0.400452489
76.1	30	135	1	135			9	516.375	0.400452489
76.1	36	135	1	135			9	516.375	0.400452489
76.1	42	135	1	135			9	516.375	0.400452489
76.1	48	135	1	135			9	516.375	0.400452489
76.1	54	135	1	135			9	516.375	0.400452489
76.1	60	135	1	135			9	516.375	0.400452489
76.1	66	135	1	135			9	516.375	0.400452489
76.1	72	135	1	135			9	516.375	0.400452489
76.1	78	135	1	135			9	516.375	0.400452489
76.1	84	135	1	135			9	516.375	0.400452489
76.1	90	135	1	135			9	516.375	0.400452489
76.1	96	135	1	135			9	516.375	0.400452489
76.1	102	135	1	135			9	516.375	0.400452489
76.1	108	135	1	135			9	516.375	0.400452489
76.1	114	135	1	135			9	516.375	0.400452489
76.1	120	135	1	135			9	516.375	0.400452489
76.1	126	135	1	135			9	516.375	0.400452489
76.1	128		0		26.5	peak	9	516.375	0.400452489	1	26.5
76.1	131.5		0		17.6	trough	9	516.375	0.400452489	2	17.6
76.1	132	135	1	135			9	516.375	0.400452489
76.1	138	135	1	135			9	516.375	0.400452489
76.1	144	135	1	135			9	516.375	0.400452489
76.1	150	135	1	135			9	516.375	0.400452489
76.1	156	135	1	135			9	516.375	0.400452489
76.1	162	135	1	135			9	516.375	0.400452489
76.1	168	135	1	135			9	516.375	0.400452489
76.1	174	135	1	135			9	516.375	0.400452489
76.1	180	135	1	135			9	516.375	0.400452489
76.1	186	135	1	135			9	516.375	0.400452489
76.1	192	135	1	135			9	516.375	0.400452489
76.1	201	180	1	180			9	516.375	0.400452489
76.1	207	180	1	180			9	516.375	0.400452489
76.1	215	180	1	180			9	516.375	0.400452489
76.1	225	180	1	180			9	516.375	0.400452489
76.1	231	180	1	180			9	516.375	0.400452489
76.1	239	180	1	180			9	516.375	0.400452489
76.1	249	180	1	180			9	516.375	0.400452489
76.1	255	180	1	180			9	516.375	0.400452489
76.1	263	180	1	180			9	516.375	0.400452489
76.1	273	180	1	180			9	516.375	0.400452489
76.1	279	180	1	180			9	516.375	0.400452489
76.1	287	180	1	180			9	516.375	0.400452489
76.1	297	180	1	180			9	516.375	0.400452489
76.1	303	180	1	180			9	516.375	0.400452489
76.1	311	180	1	180			9	516.375	0.400452489
76.1	321	180	1	180			9	516.375	0.400452489
76.1	327	180	1	180			9	516.375	0.400452489
76.1	335	180	1	180			9	516.375	0.400452489
76.1	345	180	1	180			9	516.375	0.400452489
76.1	351	180	1	180			9	516.375	0.400452489
76.1	359	180	1	180			9	516.375	0.400452489
76.1	368.5	1	1	1		trough	9	516.375	0.400452489	4	8.8
78	0	300	1	150			15	847	0.307692308
78	6	300	1	150			15	847	0.307692308
78	12	300	1	150			15	847	0.307692308
78	20.083	300	1	150			15	847	0.307692308
78	26	300	1	150			15	847	0.307692308
78	32	350	1	175			15	847	0.307692308
78	38	350	1	175			15	847	0.307692308
78	44	350	1	175			15	847	0.307692308
78	46.3		0		16.2	peak	15	847	0.307692308	1	16.2
78	49.533		0		6.3	trough	15	847	0.307692308	2	6.3
78	50	350	1	175			15	847	0.307692308
78	56	500	1	250			15	847	0.307692308
78	62	500	1	250			15	847	0.307692308
78	68	500	1	250			15	847	0.307692308
78	74	500	1	250			15	847	0.307692308
78	80	500	1	250			15	847	0.307692308
78	85.5	1	1	1		trough	15	847	0.307692308	4	16
82	0	800	1	800			39	4488.208333	0.576923077
82	10	600	1	600			39	4488.208333	0.576923077
82	16	600	1	600			39	4488.208333	0.576923077
82	22	600	1	600			39	4488.208333	0.576923077
82	28	600	1	600			39	4488.208333	0.576923077
82	33.75	600	1	600			39	4488.208333	0.576923077
82	35.917		0		17.8	peak	39	4488.208333	0.576923077	1	17.8
82	39.417		0		7.4	trough	39	4488.208333	0.576923077	2	7.4
82	40	600	1	600			39	4488.208333	0.576923077
82	46	750	1	750			39	4488.208333	0.576923077
82	52	750	1	750			39	4488.208333	0.576923077
82	58	1000	1	1000			39	4488.208333	0.576923077
82	64	1000	1	1000			39	4488.208333	0.576923077
82	70	1000	1	1000			39	4488.208333	0.576923077
82	72	1	1	1		peak	39	4488.208333	0.576923077	3	27.4
82	75.5	1	1	1		trough	39	4488.208333	0.576923077	4	11.5
83	0	120	1	120			8.2	284.1666667	0.237556561
83	6	120	1	120			8.2	284.1666667	0.237556561
83	12	120	1	120			8.2	284.1666667	0.237556561
83	18	120	1	120			8.2	284.1666667	0.237556561
83	24	120	1	120			8.2	284.1666667	0.237556561
83	26.2		0		20.2	peak	8.2	284.1666667	0.237556561	1	20.2
83	29.617		0		9.6	trough	8.2	284.1666667	0.237556561	2	9.6
83	30	120	1	120			8.2	284.1666667	0.237556561
83	36	80	1	80			8.2	284.1666667	0.237556561
83	42	80	1	80			8.2	284.1666667	0.237556561
83	48	80	1	80			8.2	284.1666667	0.237556561
83	54	80	1	80			8.2	284.1666667	0.237556561
83	61	105	1	105			8.2	284.1666667	0.237556561
83	67	105	1	105			8.2	284.1666667	0.237556561
83	73	105	1	105			8.2	284.1666667	0.237556561
83	75	1	1	1		peak	8.2	284.1666667	0.237556561	3	17.7
83	78.5	1	1	1		trough	8.2	284.1666667	0.237556561	4	8.5
84	0	300	1	300			15	1712.083333	0.226244344
84	11	300	1	300			15	1712.083333	0.226244344
84	19	300	1	300			15	1712.083333	0.226244344
84	21.05		0		28.3	peak	15	1712.083333	0.226244344	1	28.3
84	26.5		0		5.6	trough	15	1712.083333	0.226244344	2	5.6
84	27	300	1	300			15	1712.083333	0.226244344
84	35	300	1	300			15	1712.083333	0.226244344
84	43	300	1	300			15	1712.083333	0.226244344
84	51	300	1	300			15	1712.083333	0.226244344
84	59	300	1	300			15	1712.083333	0.226244344
84	67	300	1	300			15	1712.083333	0.226244344
84	75	300	1	300			15	1712.083333	0.226244344
84	83	300	1	300			15	1712.083333	0.226244344
84	91	300	1	300			15	1712.083333	0.226244344
84	99	300	1	300			15	1712.083333	0.226244344
84	107	300	1	300			15	1712.083333	0.226244344
84	115	300	1	300			15	1712.083333	0.226244344
84	123	300	1	300			15	1712.083333	0.226244344
84	131	300	1	300			15	1712.083333	0.226244344
84	139	300	1	300			15	1712.083333	0.226244344
84	147	300	1	300			15	1712.083333	0.226244344
84	155	300	1	300			15	1712.083333	0.226244344
84	163	300	1	300			15	1712.083333	0.226244344
84	171	300	1	300			15	1712.083333	0.226244344
84	179	300	1	300			15	1712.083333	0.226244344
84	187	300	1	300			15	1712.083333	0.226244344
84	195	300	1	300			15	1712.083333	0.226244344
84	202.35	1	1	1		trough	15	1712.083333	0.226244344	4	4.3
85	0	280	1	280			14	1658	0.46040724
85	6	280	1	280			14	1658	0.46040724
85	12	280	1	280			14	1658	0.46040724
85	14.017		0		40.5	peak	14	1658	0.46040724	1	40.5
85	17.5		0		18.2	trough	14	1658	0.46040724	2	18.2
85	18	280	1	280			14	1658	0.46040724
85	24	210	1	210			14	1658	0.46040724
85	30	210	1	210			14	1658	0.46040724
85	36	210	1	210			14	1658	0.46040724
85	42	210	1	210			14	1658	0.46040724
85	48	210	1	210			14	1658	0.46040724
85	54	210	1	210			14	1658	0.46040724
85	59.983	210	1	210			14	1658	0.46040724
85	61.867	1	1	1		peak	14	1658	0.46040724	3	23.1
85	65.433	1	1	1		trough	14	1658	0.46040724	4	8.3
90	0	220	1	220			15	2296	1.109728507
90	6	220	1	220			15	2296	1.109728507
90	12	220	1	220			15	2296	1.109728507
90	18	220	1	220			15	2296	1.109728507
90	24	220	1	220			15	2296	1.109728507
90	26		0		77.9	peak	15	2296	1.109728507	1	77.9
90	29.833		0		57	trough	15	2296	1.109728507	2	57
90	30	220	1	220			15	2296	1.109728507
90	36	220	1	220			15	2296	1.109728507
90	42	1	1	1		mid	15	2296	1.109728507	4	54.3
102	0	180	1	180			12	796.1666667	0.351809955
102	6	180	1	180			12	796.1666667	0.351809955
102	12	180	1	180			12	796.1666667	0.351809955
102	18	180	1	180			12	796.1666667	0.351809955
102	20		0		18.5	peak	12	796.1666667	0.351809955	1	18.5
102	23.5		0		8.3	trough	12	796.1666667	0.351809955	2	8.3
102	24	180	1	180			12	796.1666667	0.351809955
102	30	180	1	180			12	796.1666667	0.351809955
102	36	180	1	180			12	796.1666667	0.351809955
102	42	180	1	180			12	796.1666667	0.351809955
102	48	200	1	200			12	796.1666667	0.351809955
102	54	200	1	200			12	796.1666667	0.351809955
102	60	200	1	200			12	796.1666667	0.351809955
102	66	200	1	200			12	796.1666667	0.351809955
102	71.967	200	1	200			12	796.1666667	0.351809955
102	74.033	1	1	1		peak	12	796.1666667	0.351809955	3	18.4
102	77.433	1	1	1		trough	12	796.1666667	0.351809955	4	7.4
102.1	0	180	1	180			12	798.1666667	0.320135747
102.1	6	180	1	180			12	798.1666667	0.320135747
102.1	12	180	1	180			12	798.1666667	0.320135747
102.1	18	180	1	180			12	798.1666667	0.320135747
102.1	24	180	1	180			12	798.1666667	0.320135747
102.1	30	180	1	180			12	798.1666667	0.320135747
102.1	36	180	1	180			12	798.1666667	0.320135747
102.1	42	180	1	180			12	798.1666667	0.320135747
102.1	48	200	1	200			12	798.1666667	0.320135747
102.1	54	200	1	200			12	798.1666667	0.320135747
102.1	60	200	1	200			12	798.1666667	0.320135747
102.1	66	200	1	200			12	798.1666667	0.320135747
102.1	71.967	200	1	200			12	798.1666667	0.320135747
102.1	74.033		0		18.4	peak	12	798.1666667	0.320135747	1	18.4
102.1	77.433		0		7.4	trough	12	798.1666667	0.320135747	2	7.4
102.1	78	200	1	200			12	798.1666667	0.320135747
102.1	84	300	1	300			12	798.1666667	0.320135747
102.1	90	300	1	300			12	798.1666667	0.320135747
102.1	96	300	1	300			12	798.1666667	0.320135747
102.1	102	300	1	300			12	798.1666667	0.320135747
102.1	108	300	1	300			12	798.1666667	0.320135747
102.1	110	1	1	1		peak	12	798.1666667	0.320135747	3	32.9
102.1	113.5	1	1	1		trough	12	798.1666667	0.320135747	4	11.9
103	0	70	1	70			3.5	117.25	0.273755656
103	8	70	1	70			3.5	117.25	0.273755656
103	16	70	1	70			3.5	117.25	0.273755656
103	24	70	1	70			3.5	117.25	0.273755656
103	32	70	1	70			3.5	117.25	0.273755656
103	40	70	1	70			3.5	117.25	0.273755656
103	48	70	1	70			3.5	117.25	0.273755656
103	56	100	1	100			3.5	117.25	0.273755656
103	64	100	1	100			3.5	117.25	0.273755656
103	72	100	1	100			3.5	117.25	0.273755656
103	80	100	1	100			3.5	117.25	0.273755656
103	88	100	1	100			3.5	117.25	0.273755656
103	96	100	1	100			3.5	117.25	0.273755656
103	104	100	1	100			3.5	117.25	0.273755656
103	112	100	1	100			3.5	117.25	0.273755656
103	120	125	1	125			3.5	117.25	0.273755656
103	128	125	1	125			3.5	117.25	0.273755656
103	136	125	1	125			3.5	117.25	0.273755656
103	138.233		0		45.4	peak	3.5	117.25	0.273755656	1	45.4
103	143.433		0		14.6	trough	3.5	117.25	0.273755656	2	14.6
103	144	125	1	125			3.5	117.25	0.273755656
103	152	100	1	100			3.5	117.25	0.273755656
103	160	100	1	100			3.5	117.25	0.273755656
103	168.083	100	1	100			3.5	117.25	0.273755656
103	169.833	1	1	1		peak	3.5	117.25	0.273755656	3	48.9
103	175.217	1	1	1		trough	3.5	117.25	0.273755656	4	14.8
103.1	0	70	1	70			3.5	119.25	0.347285068
103.1	8	70	1	70			3.5	119.25	0.347285068
103.1	16	70	1	70			3.5	119.25	0.347285068
103.1	24	70	1	70			3.5	119.25	0.347285068
103.1	32	70	1	70			3.5	119.25	0.347285068
103.1	40	70	1	70			3.5	119.25	0.347285068
103.1	48	70	1	70			3.5	119.25	0.347285068
103.1	56	100	1	100			3.5	119.25	0.347285068
103.1	64	100	1	100			3.5	119.25	0.347285068
103.1	72	100	1	100			3.5	119.25	0.347285068
103.1	80	100	1	100			3.5	119.25	0.347285068
103.1	88	100	1	100			3.5	119.25	0.347285068
103.1	96	100	1	100			3.5	119.25	0.347285068
103.1	104	100	1	100			3.5	119.25	0.347285068
103.1	112	100	1	100			3.5	119.25	0.347285068
103.1	120	125	1	125			3.5	119.25	0.347285068
103.1	128	125	1	125			3.5	119.25	0.347285068
103.1	136	125	1	125			3.5	119.25	0.347285068
103.1	144	125	1	125			3.5	119.25	0.347285068
103.1	152	100	1	100			3.5	119.25	0.347285068
103.1	160	100	1	100			3.5	119.25	0.347285068
103.1	168.083	100	1	100			3.5	119.25	0.347285068
103.1	169.833		0		48.9	peak	3.5	119.25	0.347285068	1	48.9
103.1	175.217		0		14.8	trough	3.5	119.25	0.347285068	2	14.8
103.1	176	100	1	100			3.5	119.25	0.347285068
103.1	184	90	1	90			3.5	119.25	0.347285068
103.1	192	90	1	90			3.5	119.25	0.347285068
103.1	200	90	1	90			3.5	119.25	0.347285068
103.1	207.567	1	1	1		trough	3.5	119.25	0.347285068	4	12.4
108	0	300	1	300			15	2139	0.28959276
108	7.25	250	1	250			15	2139	0.28959276
108	13.25	250	1	250			15	2139	0.28959276
108	19.25	250	1	250			15	2139	0.28959276
108	25.25	250	1	250			15	2139	0.28959276
108	27.25		0		10.5	peak	15	2139	0.28959276	1	10.5
108	30.75		0		4.5	trough	15	2139	0.28959276	2	4.5
108	31.25	250	1	250			15	2139	0.28959276
108	37.25	250	1	250			15	2139	0.28959276
108	43.25	370	1	370			15	2139	0.28959276
108	49.25	370	1	370			15	2139	0.28959276
108	55.25	370	1	370			15	2139	0.28959276
108	61.25	370	1	370			15	2139	0.28959276
108	67.25	370	1	370			15	2139	0.28959276
108	69.25	1	1	1		peak	15	2139	0.28959276	3	26.6
108	72.75	1	1	1		trough	15	2139	0.28959276	4	11.4
108.1	0	300	1	300			15	2142	0.359728507
108.1	7.25	250	1	250			15	2142	0.359728507
108.1	13.25	250	1	250			15	2142	0.359728507
108.1	19.25	250	1	250			15	2142	0.359728507
108.1	25.25	250	1	250			15	2142	0.359728507
108.1	31.25	250	1	250			15	2142	0.359728507
108.1	37.25	250	1	250			15	2142	0.359728507
108.1	43.25	370	1	370			15	2142	0.359728507
108.1	49.25	370	1	370			15	2142	0.359728507
108.1	55.25	370	1	370			15	2142	0.359728507
108.1	61.25	370	1	370			15	2142	0.359728507
108.1	67.25	370	1	370			15	2142	0.359728507
108.1	69.25		0		26.6	peak	15	2142	0.359728507	1	26.6
108.1	72.75		0		11.4	trough	15	2142	0.359728507	2	11.4
108.1	73.25	370	1	370			15	2142	0.359728507
108.1	79.25	370	1	370			15	2142	0.359728507
108.1	85.25	370	1	370			15	2142	0.359728507
108.1	91.25	370	1	370			15	2142	0.359728507
108.1	97.25	370	1	370			15	2142	0.359728507
108.1	103.25	370	1	370			15	2142	0.359728507
108.1	109.25	370	1	370			15	2142	0.359728507
108.1	115.25	370	1	370			15	2142	0.359728507
108.1	121.25	370	1	370			15	2142	0.359728507
108.1	127.25	370	1	370			15	2142	0.359728507
108.1	133.25	370	1	370			15	2142	0.359728507
108.1	139.25	370	1	370			15	2142	0.359728507
108.1	141.45	1	1	1		peak	15	2142	0.359728507	3	33.9
108.1	144.75	1	1	1		trough	15	2142	0.359728507	4	17.1
108.2	0	300	1	300			15	2143	0.359728507
108.2	7.25	250	1	250			15	2143	0.359728507
108.2	13.25	250	1	250			15	2143	0.359728507
108.2	19.25	250	1	250			15	2143	0.359728507
108.2	25.25	250	1	250			15	2143	0.359728507
108.2	31.25	250	1	250			15	2143	0.359728507
108.2	37.25	250	1	250			15	2143	0.359728507
108.2	43.25	370	1	370			15	2143	0.359728507
108.2	49.25	370	1	370			15	2143	0.359728507
108.2	55.25	370	1	370			15	2143	0.359728507
108.2	61.25	370	1	370			15	2143	0.359728507
108.2	67.25	370	1	370			15	2143	0.359728507
108.2	73.25	370	1	370			15	2143	0.359728507
108.2	79.25	370	1	370			15	2143	0.359728507
108.2	85.25	370	1	370			15	2143	0.359728507
108.2	91.25	370	1	370			15	2143	0.359728507
108.2	97.25	370	1	370			15	2143	0.359728507
108.2	103.25	370	1	370			15	2143	0.359728507
108.2	109.25	370	1	370			15	2143	0.359728507
108.2	115.25	370	1	370			15	2143	0.359728507
108.2	121.25	370	1	370			15	2143	0.359728507
108.2	127.25	370	1	370			15	2143	0.359728507
108.2	133.25	370	1	370			15	2143	0.359728507
108.2	139.25	370	1	370			15	2143	0.359728507
108.2	141.45		0		33.9	peak	15	2143	0.359728507	1	33.9
108.2	144.75		0		17.1	trough	15	2143	0.359728507	2	17.1
108.2	145.25	370	1	370			15	2143	0.359728507
108.2	151.25	300	1	300			15	2143	0.359728507
108.2	157.25	300	1	300			15	2143	0.359728507
108.2	163.25	300	1	300			15	2143	0.359728507
108.2	169.25	300	1	300			15	2143	0.359728507
108.2	175.533	300	1	300			15	2143	0.359728507
108.2	177.283	1	1	1		peak	15	2143	0.359728507	3	31.8
108.2	180.633	1	1	1		trough	15	2143	0.359728507	4	18
108.3	0	300	1	300			15	2145	0.152714932
108.3	7.25	250	1	250			15	2145	0.152714932
108.3	13.25	250	1	250			15	2145	0.152714932
108.3	19.25	250	1	250			15	2145	0.152714932
108.3	25.25	250	1	250			15	2145	0.152714932
108.3	31.25	250	1	250			15	2145	0.152714932
108.3	37.25	250	1	250			15	2145	0.152714932
108.3	43.25	370	1	370			15	2145	0.152714932
108.3	49.25	370	1	370			15	2145	0.152714932
108.3	55.25	370	1	370			15	2145	0.152714932
108.3	61.25	370	1	370			15	2145	0.152714932
108.3	67.25	370	1	370			15	2145	0.152714932
108.3	73.25	370	1	370			15	2145	0.152714932
108.3	79.25	370	1	370			15	2145	0.152714932
108.3	85.25	370	1	370			15	2145	0.152714932
108.3	91.25	370	1	370			15	2145	0.152714932
108.3	97.25	370	1	370			15	2145	0.152714932
108.3	103.25	370	1	370			15	2145	0.152714932
108.3	109.25	370	1	370			15	2145	0.152714932
108.3	115.25	370	1	370			15	2145	0.152714932
108.3	121.25	370	1	370			15	2145	0.152714932
108.3	127.25	370	1	370			15	2145	0.152714932
108.3	133.25	370	1	370			15	2145	0.152714932
108.3	139.25	370	1	370			15	2145	0.152714932
108.3	145.25	370	1	370			15	2145	0.152714932
108.3	151.25	300	1	300			15	2145	0.152714932
108.3	157.25	300	1	300			15	2145	0.152714932
108.3	163.25	300	1	300			15	2145	0.152714932
108.3	169.25	300	1	300			15	2145	0.152714932
108.3	175.533	300	1	300			15	2145	0.152714932
108.3	177.283		0		31.8	peak	15	2145	0.152714932	1	31.8
108.3	180.633		0		18	trough	15	2145	0.152714932	2	18
108.3	181.25	300	1	300			15	2145	0.152714932
108.3	187.25	280	1	280			15	2145	0.152714932
108.3	193.25	280	1	280			15	2145	0.152714932
108.3	199.25	280	1	280			15	2145	0.152714932
108.3	205.25	280	1	280			15	2145	0.152714932
108.3	211.25	280	1	280			15	2145	0.152714932
108.3	217.25	280	1	280			15	2145	0.152714932
108.3	223.233	280	1	280			15	2145	0.152714932
108.3	225.133	1	1	1		peak	15	2145	0.152714932	3	24
108.3	228.617	1	1	1		trough	15	2145	0.152714932	4	10.4
108.4	0	300	1	300			15	2155.291667	0.384615385
108.4	7.25	250	1	250			15	2155.291667	0.384615385
108.4	13.25	250	1	250			15	2155.291667	0.384615385
108.4	19.25	250	1	250			15	2155.291667	0.384615385
108.4	25.25	250	1	250			15	2155.291667	0.384615385
108.4	31.25	250	1	250			15	2155.291667	0.384615385
108.4	37.25	250	1	250			15	2155.291667	0.384615385
108.4	43.25	370	1	370			15	2155.291667	0.384615385
108.4	49.25	370	1	370			15	2155.291667	0.384615385
108.4	55.25	370	1	370			15	2155.291667	0.384615385
108.4	61.25	370	1	370			15	2155.291667	0.384615385
108.4	67.25	370	1	370			15	2155.291667	0.384615385
108.4	73.25	370	1	370			15	2155.291667	0.384615385
108.4	79.25	370	1	370			15	2155.291667	0.384615385
108.4	85.25	370	1	370			15	2155.291667	0.384615385
108.4	91.25	370	1	370			15	2155.291667	0.384615385
108.4	97.25	370	1	370			15	2155.291667	0.384615385
108.4	103.25	370	1	370			15	2155.291667	0.384615385
108.4	109.25	370	1	370			15	2155.291667	0.384615385
108.4	115.25	370	1	370			15	2155.291667	0.384615385
108.4	121.25	370	1	370			15	2155.291667	0.384615385
108.4	127.25	370	1	370			15	2155.291667	0.384615385
108.4	133.25	370	1	370			15	2155.291667	0.384615385
108.4	139.25	370	1	370			15	2155.291667	0.384615385
108.4	145.25	370	1	370			15	2155.291667	0.384615385
108.4	151.25	300	1	300			15	2155.291667	0.384615385
108.4	157.25	300	1	300			15	2155.291667	0.384615385
108.4	163.25	300	1	300			15	2155.291667	0.384615385
108.4	169.25	300	1	300			15	2155.291667	0.384615385
108.4	175.533	300	1	300			15	2155.291667	0.384615385
108.4	181.25	300	1	300			15	2155.291667	0.384615385
108.4	187.25	280	1	280			15	2155.291667	0.384615385
108.4	193.25	280	1	280			15	2155.291667	0.384615385
108.4	199.25	280	1	280			15	2155.291667	0.384615385
108.4	205.25	280	1	280			15	2155.291667	0.384615385
108.4	211.25	280	1	280			15	2155.291667	0.384615385
108.4	217.25	280	1	280			15	2155.291667	0.384615385
108.4	223.233	280	1	280			15	2155.291667	0.384615385
108.4	225.133		0		24	peak	15	2155.291667	0.384615385	1	24
108.4	228.617		0		10.4	trough	15	2155.291667	0.384615385	2	10.4
108.4	229.25	280	1	280			15	2155.291667	0.384615385
108.4	235.25	280	1	280			15	2155.291667	0.384615385
108.4	241.25	280	1	280			15	2155.291667	0.384615385
108.4	247.25	280	1	280			15	2155.291667	0.384615385
108.4	253.25	280	1	280			15	2155.291667	0.384615385
108.4	259.25	280	1	280			15	2155.291667	0.384615385
108.4	265.25	280	1	280			15	2155.291667	0.384615385
108.4	271.25	280	1	280			15	2155.291667	0.384615385
108.4	277.25	280	1	280			15	2155.291667	0.384615385
108.4	283.25	280	1	280			15	2155.291667	0.384615385
108.4	289.25	280	1	280			15	2155.291667	0.384615385
108.4	295.25	280	1	280			15	2155.291667	0.384615385
108.4	301.25	280	1	280			15	2155.291667	0.384615385
108.4	314.25	380	1	380			15	2155.291667	0.384615385
108.4	322.25	380	1	380			15	2155.291667	0.384615385
108.4	330.25	380	1	380			15	2155.291667	0.384615385
108.4	338.25	380	1	380			15	2155.291667	0.384615385
108.4	346.25	380	1	380			15	2155.291667	0.384615385
108.4	354.25	380	1	380			15	2155.291667	0.384615385
108.4	362.25	380	1	380			15	2155.291667	0.384615385
108.4	370.25	380	1	380			15	2155.291667	0.384615385
108.4	378.25	380	1	380			15	2155.291667	0.384615385
108.4	386.25	380	1	380			15	2155.291667	0.384615385
108.4	394.25	380	1	380			15	2155.291667	0.384615385
108.4	402.25	380	1	380			15	2155.291667	0.384615385
108.4	410.25	380	1	380			15	2155.291667	0.384615385
108.4	418.25	380	1	380			15	2155.291667	0.384615385
108.4	426.25	380	1	380			15	2155.291667	0.384615385
108.4	434.25	380	1	380			15	2155.291667	0.384615385
108.4	442.25	380	1	380			15	2155.291667	0.384615385
108.4	450.25	450	1	450			15	2155.291667	0.384615385
108.4	458.25	450	1	450			15	2155.291667	0.384615385
108.4	466.25	450	1	450			15	2155.291667	0.384615385
108.4	473.75	1	1	1		trough	15	2155.291667	0.384615385	4	5.4
110	0	160	1	160			8	161.1666667	0.107466063
110	6	160	1	160			8	161.1666667	0.107466063
110	12	120	1	120			8	161.1666667	0.107466063
110	18	120	1	120			8	161.1666667	0.107466063
110	24	120	1	120			8	161.1666667	0.107466063
110	30	120	1	120			8	161.1666667	0.107466063
110	36.117	120	1	120			8	161.1666667	0.107466063
110	38.05		0		23.5	peak	8	161.1666667	0.107466063	1	23.5
110	41.533		0		10.6	trough	8	161.1666667	0.107466063	2	10.6
110	42	120	1	120			8	161.1666667	0.107466063
110	48	120	1	120			8	161.1666667	0.107466063
110	54	120	1	120			8	161.1666667	0.107466063
110	60	120	1	120			8	161.1666667	0.107466063
110	66	120	1	120			8	161.1666667	0.107466063
110	72	120	1	120			8	161.1666667	0.107466063
110	78	120	1	120			8	161.1666667	0.107466063
110	84	120	1	120			8	161.1666667	0.107466063
110	90	120	1	120			8	161.1666667	0.107466063
110	96	120	1	120			8	161.1666667	0.107466063
110	102	120	1	120			8	161.1666667	0.107466063
110	108	120	1	120			8	161.1666667	0.107466063
110	114	120	1	120			8	161.1666667	0.107466063
110	116.117	1	1	1		peak	8	161.1666667	0.107466063	3	27
110	119.5	1	1	1		trough	8	161.1666667	0.107466063	4	9.8
110.1	0	160	1	160			8	164.1666667	0.119909502
110.1	6	160	1	160			8	164.1666667	0.119909502
110.1	12	120	1	120			8	164.1666667	0.119909502
110.1	18	120	1	120			8	164.1666667	0.119909502
110.1	24	120	1	120			8	164.1666667	0.119909502
110.1	30	120	1	120			8	164.1666667	0.119909502
110.1	36.117	120	1	120			8	164.1666667	0.119909502
110.1	42	120	1	120			8	164.1666667	0.119909502
110.1	48	120	1	120			8	164.1666667	0.119909502
110.1	54	120	1	120			8	164.1666667	0.119909502
110.1	60	120	1	120			8	164.1666667	0.119909502
110.1	66	120	1	120			8	164.1666667	0.119909502
110.1	72	120	1	120			8	164.1666667	0.119909502
110.1	78	120	1	120			8	164.1666667	0.119909502
110.1	84	120	1	120			8	164.1666667	0.119909502
110.1	90	120	1	120			8	164.1666667	0.119909502
110.1	96	120	1	120			8	164.1666667	0.119909502
110.1	102	120	1	120			8	164.1666667	0.119909502
110.1	108	120	1	120			8	164.1666667	0.119909502
110.1	114	120	1	120			8	164.1666667	0.119909502
110.1	116.117		0		27	peak	8	164.1666667	0.119909502	1	27
110.1	119.5		0		9.8	trough	8	164.1666667	0.119909502	2	9.8
110.1	120	120	1	120			8	164.1666667	0.119909502
110.1	126	120	1	120			8	164.1666667	0.119909502
110.1	132	120	1	120			8	164.1666667	0.119909502
110.1	138	120	1	120			8	164.1666667	0.119909502
110.1	144	120	1	120			8	164.1666667	0.119909502
110.1	150	120	1	120			8	164.1666667	0.119909502
110.1	156	120	1	120			8	164.1666667	0.119909502
110.1	162	120	1	120			8	164.1666667	0.119909502
110.1	168	120	1	120			8	164.1666667	0.119909502
110.1	174	120	1	120			8	164.1666667	0.119909502
110.1	180	120	1	120			8	164.1666667	0.119909502
110.1	186	120	1	120			8	164.1666667	0.119909502
110.1	192	120	1	120			8	164.1666667	0.119909502
110.1	198	120	1	120			8	164.1666667	0.119909502
110.1	200	1	1	1		peak	8	164.1666667	0.119909502	3	30.5
111	0	150	1	150			7.5	106.3333333	0.234162896
111	15	110	1	110			7.5	106.3333333	0.234162896
111	23	150	1	150			7.5	106.3333333	0.234162896
111	27	150	1	150			7.5	106.3333333	0.234162896
111	33	150	1	150			7.5	106.3333333	0.234162896
111	42	150	1	150			7.5	106.3333333	0.234162896
111	50	150	1	150			7.5	106.3333333	0.234162896
111	58	150	1	150			7.5	106.3333333	0.234162896
111	66	150	1	150			7.5	106.3333333	0.234162896
111	74.5	150	1	150			7.5	106.3333333	0.234162896
111	76		0		42.2	peak	7.5	106.3333333	0.234162896	1	42.2
111	81.25		0		11.1	mid	7.5	106.3333333	0.234162896	2	11.1
111	82	150	1	150			7.5	106.3333333	0.234162896
111	90	120	1	120			7.5	106.3333333	0.234162896
111	98	120	1	120			7.5	106.3333333	0.234162896
111	106	120	1	120			7.5	106.3333333	0.234162896
111	112	100	1	100			7.5	106.3333333	0.234162896
111	119	100	1	100			7.5	106.3333333	0.234162896
111	125	100	1	100			7.5	106.3333333	0.234162896
111	136	100	1	100			7.5	106.3333333	0.234162896
111	143	100	1	100			7.5	106.3333333	0.234162896
111	149	100	1	100			7.5	106.3333333	0.234162896
111	162	100	1	100			7.5	106.3333333	0.234162896
111	170	100	1	100			7.5	106.3333333	0.234162896
111	172	1	1	1		peak	7.5	106.3333333	0.234162896	3	19
111	177.5	1	1	1		trough	7.5	106.3333333	0.234162896	4	6.1
112	0	120	1	120			6	123.0416667	0.067873303
112	9	120	1	120			6	123.0416667	0.067873303
112	17	120	1	120			6	123.0416667	0.067873303
112	23	90	1	90			6	123.0416667	0.067873303
112	29	90	1	90			6	123.0416667	0.067873303
112	35	90	1	90			6	123.0416667	0.067873303
112	41	90	1	90			6	123.0416667	0.067873303
112	46.9	90	1	90			6	123.0416667	0.067873303
112	49.333		0		21.2	peak	6	123.0416667	0.067873303	1	21.2
112	52.65		0		11.4	trough	6	123.0416667	0.067873303	2	11.4
112	53	90	1	90			6	123.0416667	0.067873303
112	59	90	1	90			6	123.0416667	0.067873303
112	65	90	1	90			6	123.0416667	0.067873303
112	71	90	1	90			6	123.0416667	0.067873303
112	77	90	1	90			6	123.0416667	0.067873303
112	83	90	1	90			6	123.0416667	0.067873303
112	89	90	1	90			6	123.0416667	0.067873303
112	95	90	1	90			6	123.0416667	0.067873303
112	101	90	1	90			6	123.0416667	0.067873303
112	107	90	1	90			6	123.0416667	0.067873303
112	113	90	1	90			6	123.0416667	0.067873303
112	119	90	1	90			6	123.0416667	0.067873303
112	121.083	1	1	1		peak	6	123.0416667	0.067873303	3	28.7
112	124.5	1	1	1		trough	6	123.0416667	0.067873303	4	15.5
112.1	0	120	1	120			6	127.0416667	0.150452489
112.1	9	120	1	120			6	127.0416667	0.150452489
112.1	17	120	1	120			6	127.0416667	0.150452489
112.1	23	90	1	90			6	127.0416667	0.150452489
112.1	29	90	1	90			6	127.0416667	0.150452489
112.1	35	90	1	90			6	127.0416667	0.150452489
112.1	41	90	1	90			6	127.0416667	0.150452489
112.1	46.9	90	1	90			6	127.0416667	0.150452489
112.1	53	90	1	90			6	127.0416667	0.150452489
112.1	59	90	1	90			6	127.0416667	0.150452489
112.1	65	90	1	90			6	127.0416667	0.150452489
112.1	71	90	1	90			6	127.0416667	0.150452489
112.1	77	90	1	90			6	127.0416667	0.150452489
112.1	83	90	1	90			6	127.0416667	0.150452489
112.1	89	90	1	90			6	127.0416667	0.150452489
112.1	95	90	1	90			6	127.0416667	0.150452489
112.1	101	90	1	90			6	127.0416667	0.150452489
112.1	107	90	1	90			6	127.0416667	0.150452489
112.1	113	90	1	90			6	127.0416667	0.150452489
112.1	119	90	1	90			6	127.0416667	0.150452489
112.1	121.083		0		28.7	peak	6	127.0416667	0.150452489	1	28.7
112.1	124.5		0		15.5	trough	6	127.0416667	0.150452489	2	15.5
112.1	125	90	1	90			6	127.0416667	0.150452489
112.1	131	90	1	90			6	127.0416667	0.150452489
112.1	137	90	1	90			6	127.0416667	0.150452489
112.1	143	90	1	90			6	127.0416667	0.150452489
112.1	149	90	1	90			6	127.0416667	0.150452489
112.1	155	90	1	90			6	127.0416667	0.150452489
112.1	161	90	1	90			6	127.0416667	0.150452489
112.1	167	90	1	90			6	127.0416667	0.150452489
112.1	173	90	1	90			6	127.0416667	0.150452489
112.1	179	90	1	90			6	127.0416667	0.150452489
112.1	185	90	1	90			6	127.0416667	0.150452489
112.1	191	90	1	90			6	127.0416667	0.150452489
112.1	197	90	1	90			6	127.0416667	0.150452489
112.1	203	90	1	90			6	127.0416667	0.150452489
112.1	209	90	1	90			6	127.0416667	0.150452489
112.1	216.15	90	1	90			6	127.0416667	0.150452489
112.1	217.917	1	1	1		peak	6	127.0416667	0.150452489	3	23.2
114	0	225	1	225			10	592.1416667	0.262443439
114	5.5	225	1	225			10	592.1416667	0.262443439
114	7.4		0		31.4	peak	10	592.1416667	0.262443439	1	31.4
114	10.9		0		11.1	trough	10	592.1416667	0.262443439	2	11.1
114	11.5	225	1	225			10	592.1416667	0.262443439
114	17.5	225	1	225			10	592.1416667	0.262443439
114	23.5	225	1	225			10	592.1416667	0.262443439
114	29.5	225	1	225			10	592.1416667	0.262443439
114	35.5	225	1	225			10	592.1416667	0.262443439
114	41.5	225	1	150			10	592.1416667	0.262443439
114	47.5	225	1	150			10	592.1416667	0.262443439
114	50.517	1	1	1		peak	10	592.1416667	0.262443439	3	15.9
114	53	1	1	1		trough	10	592.1416667	0.262443439	4	8.9
115	0	110	1	110			7.5	186.1666667	0.240950226
115	6	110	1	110			7.5	186.1666667	0.240950226
115	12	110	1	110			7.5	186.1666667	0.240950226
115	18	110	1	110			7.5	186.1666667	0.240950226
115	20		0		14	peak	7.5	186.1666667	0.240950226	1	14
115	23.5		0		3.6	trough	7.5	186.1666667	0.240950226	2	3.6
115	24	110	1	110			7.5	186.1666667	0.240950226
115	30	110	1	110			7.5	186.1666667	0.240950226
115	36	190	1	190			7.5	186.1666667	0.240950226
115	42	190	1	190			7.5	186.1666667	0.240950226
115	48.5	190	1	190			7.5	186.1666667	0.240950226
115	50.45	1	1	1		peak	7.5	186.1666667	0.240950226	3	32.9
115	53.583	1	1	1		trough	7.5	186.1666667	0.240950226	4	9.4
115.1	0	110	1	110			7.5	188.1666667	0.175339367
115.1	6	110	1	110			7.5	188.1666667	0.175339367
115.1	12	110	1	110			7.5	188.1666667	0.175339367
115.1	18	110	1	110			7.5	188.1666667	0.175339367
115.1	24	110	1	110			7.5	188.1666667	0.175339367
115.1	30	110	1	110			7.5	188.1666667	0.175339367
115.1	36	190	1	190			7.5	188.1666667	0.175339367
115.1	42	190	1	190			7.5	188.1666667	0.175339367
115.1	48.5	190	1	190			7.5	188.1666667	0.175339367
115.1	50.45		0		32.9	peak	7.5	188.1666667	0.175339367	1	32.9
115.1	53.583		0		9.4	trough	7.5	188.1666667	0.175339367	2	9.4
115.1	54	190	1	190			7.5	188.1666667	0.175339367
115.1	60	180	1	180			7.5	188.1666667	0.175339367
115.1	66	180	1	180			7.5	188.1666667	0.175339367
115.1	72	180	1	180			7.5	188.1666667	0.175339367
115.1	78	180	1	180			7.5	188.1666667	0.175339367
115.1	84	180	1	180			7.5	188.1666667	0.175339367
115.1	90	180	1	180			7.5	188.1666667	0.175339367
115.1	95.8	180	1	180			7.5	188.1666667	0.175339367
115.1	97.983	1	1	1		peak	7.5	188.1666667	0.175339367	3	22.6
115.1	101.55	1	1	1		trough	7.5	188.1666667	0.175339367	4	5.7
115.2	0	110	1	110			7.5	192.1666667	0.2760181
115.2	6	110	1	110			7.5	192.1666667	0.2760181
115.2	12	110	1	110			7.5	192.1666667	0.2760181
115.2	18	110	1	110			7.5	192.1666667	0.2760181
115.2	24	110	1	110			7.5	192.1666667	0.2760181
115.2	30	110	1	110			7.5	192.1666667	0.2760181
115.2	36	190	1	190			7.5	192.1666667	0.2760181
115.2	42	190	1	190			7.5	192.1666667	0.2760181
115.2	48.5	190	1	190			7.5	192.1666667	0.2760181
115.2	54	190	1	190			7.5	192.1666667	0.2760181
115.2	60	180	1	180			7.5	192.1666667	0.2760181
115.2	66	180	1	180			7.5	192.1666667	0.2760181
115.2	72	180	1	180			7.5	192.1666667	0.2760181
115.2	78	180	1	180			7.5	192.1666667	0.2760181
115.2	84	180	1	180			7.5	192.1666667	0.2760181
115.2	90	180	1	180			7.5	192.1666667	0.2760181
115.2	95.8	180	1	180			7.5	192.1666667	0.2760181
115.2	97.983		0		22.6	peak	7.5	192.1666667	0.2760181	1	22.6
115.2	101.55		0		5.7	trough	7.5	192.1666667	0.2760181	2	5.7
115.2	102	180	1	180			7.5	192.1666667	0.2760181
115.2	108	200	1	200			7.5	192.1666667	0.2760181
115.2	114	200	1	200			7.5	192.1666667	0.2760181
115.2	120	200	1	200			7.5	192.1666667	0.2760181
115.2	126	200	1	200			7.5	192.1666667	0.2760181
115.2	132	200	1	200			7.5	192.1666667	0.2760181
115.2	138	200	1	200			7.5	192.1666667	0.2760181
115.2	144	200	1	200			7.5	192.1666667	0.2760181
115.2	150	200	1	200			7.5	192.1666667	0.2760181
115.2	156	200	1	200			7.5	192.1666667	0.2760181
115.2	162	200	1	200			7.5	192.1666667	0.2760181
115.2	168	200	1	200			7.5	192.1666667	0.2760181
115.2	174	200	1	200			7.5	192.1666667	0.2760181
115.2	180	200	1	200			7.5	192.1666667	0.2760181
115.2	186	200	1	200			7.5	192.1666667	0.2760181
115.2	192	200	1	200			7.5	192.1666667	0.2760181
115.2	193.55	1	1	1		peak	7.5	192.1666667	0.2760181	3	49.8
115.2	197.85	1	1	1		trough	7.5	192.1666667	0.2760181	4	12
115.3	0	110	1	110			7.5	195.1666667	0.233031674
115.3	6	110	1	110			7.5	195.1666667	0.233031674
115.3	12	110	1	110			7.5	195.1666667	0.233031674
115.3	18	110	1	110			7.5	195.1666667	0.233031674
115.3	24	110	1	110			7.5	195.1666667	0.233031674
115.3	30	110	1	110			7.5	195.1666667	0.233031674
115.3	36	190	1	190			7.5	195.1666667	0.233031674
115.3	42	190	1	190			7.5	195.1666667	0.233031674
115.3	48.5	190	1	190			7.5	195.1666667	0.233031674
115.3	54	190	1	190			7.5	195.1666667	0.233031674
115.3	60	180	1	180			7.5	195.1666667	0.233031674
115.3	66	180	1	180			7.5	195.1666667	0.233031674
115.3	72	180	1	180			7.5	195.1666667	0.233031674
115.3	78	180	1	180			7.5	195.1666667	0.233031674
115.3	84	180	1	180			7.5	195.1666667	0.233031674
115.3	90	180	1	180			7.5	195.1666667	0.233031674
115.3	95.8	180	1	180			7.5	195.1666667	0.233031674
115.3	102	180	1	180			7.5	195.1666667	0.233031674
115.3	108	200	1	200			7.5	195.1666667	0.233031674
115.3	114	200	1	200			7.5	195.1666667	0.233031674
115.3	120	200	1	200			7.5	195.1666667	0.233031674
115.3	126	200	1	200			7.5	195.1666667	0.233031674
115.3	132	200	1	200			7.5	195.1666667	0.233031674
115.3	138	200	1	200			7.5	195.1666667	0.233031674
115.3	144	200	1	200			7.5	195.1666667	0.233031674
115.3	150	200	1	200			7.5	195.1666667	0.233031674
115.3	156	200	1	200			7.5	195.1666667	0.233031674
115.3	162	200	1	200			7.5	195.1666667	0.233031674
115.3	168	200	1	200			7.5	195.1666667	0.233031674
115.3	174	200	1	200			7.5	195.1666667	0.233031674
115.3	180	200	1	200			7.5	195.1666667	0.233031674
115.3	186	200	1	200			7.5	195.1666667	0.233031674
115.3	192	200	1	200			7.5	195.1666667	0.233031674
115.3	193.55		0		49.8	peak	7.5	195.1666667	0.233031674	1	49.8
115.3	197.85		0		12	trough	7.5	195.1666667	0.233031674	2	12
115.3	198	200	1	200			7.5	195.1666667	0.233031674
115.3	204	200	1	200			7.5	195.1666667	0.233031674
115.3	210	200	1	200			7.5	195.1666667	0.233031674
115.3	216	200	1	200			7.5	195.1666667	0.233031674
115.3	222	200	1	200			7.5	195.1666667	0.233031674
115.3	228	200	1	200			7.5	195.1666667	0.233031674
115.3	234	200	1	200			7.5	195.1666667	0.233031674
115.3	240	100	1	100			7.5	195.1666667	0.233031674
115.3	246	100	1	100			7.5	195.1666667	0.233031674
115.3	252	100	1	100			7.5	195.1666667	0.233031674
115.3	254	1	1	1		peak	7.5	195.1666667	0.233031674	3	14.1
115.3	257.5	1	1	1		trough	7.5	195.1666667	0.233031674	4	4.9
116	0	100	1	100			6	311.1666667	0.345022624
116	6	100	1	100			6	311.1666667	0.345022624
116	12	100	1	100			6	311.1666667	0.345022624
116	18	100	1	100			6	311.1666667	0.345022624
116	23.933	100	1	100			6	311.1666667	0.345022624
116	25.983		0		21.6	peak	6	311.1666667	0.345022624	1	21.6
116	29.55		0		8.9	trough	6	311.1666667	0.345022624	2	8.9
116	30	100	1	100			6	311.1666667	0.345022624
116	36	100	1	100			6	311.1666667	0.345022624
116	42	120	1	120			6	311.1666667	0.345022624
116	48	120	1	120			6	311.1666667	0.345022624
116	54	120	1	120			6	311.1666667	0.345022624
116	60	120	1	120			6	311.1666667	0.345022624
116	66	120	1	120			6	311.1666667	0.345022624
116	72	120	1	120			6	311.1666667	0.345022624
116	77.933	120	1	120			6	311.1666667	0.345022624
116	79.917	1	1	1		peak	6	311.1666667	0.345022624	3	28.8
116	83.333	1	1	1		trough	6	311.1666667	0.345022624	4	13.4
118	0	90	1	90			6	113	0.412895928
118	6	90	1	90			6	113	0.412895928
118	12	90	1	90			6	113	0.412895928
118	18	90	1	90			6	113	0.412895928
118	24	90	1	90			6	113	0.412895928
118	26.15		0		30.9	peak	6	113	0.412895928	1	30.9
118	29.433		0		24.2	trough	6	113	0.412895928	2	24.2
118	30	90	1	90			6	113	0.412895928
118	36	90	1	90			6	113	0.412895928
118	42	90	1	90			6	113	0.412895928
118	48	90	1	90			6	113	0.412895928
118	54	70	1	70			6	113	0.412895928
118	60	70	1	70			6	113	0.412895928
118	66	70	1	70			6	113	0.412895928
118	72	70	1	70			6	113	0.412895928
118	77.667	70	1	70			6	113	0.412895928
118	80.333	1	1	1		peak	6	113	0.412895928	3	28.5
118	83.617	1	1	1		trough	6	113	0.412895928	4	19.9
118.1	0	90	1	90			6	116	0.412895928
118.1	6	90	1	90			6	116	0.412895928
118.1	12	90	1	90			6	116	0.412895928
[truncated: 3,127 more rows]
