# Supplementary material for: Predictive Performance of Bayesian Methods to Forecast Vancomycin Concentration for Therapeutic Drug Monitoring in Critically Ill Pediatric Patients
Source: Pharmaceutics. 2026 Jan 26;18(2):160. doi: 10.3390/pharmaceutics18020160 (PMC12944451; doi:10.3390/pharmaceutics18020160)
Supplement: Supplementary file 1 [file pharmaceutics-18-00160-s001.zip › forecast_mid.csv]

ID	TIME	AMT	EVID	RATE	DV	typeC	WT	AGE	SCR	TDM_order	conc
21	0	300	1	300			15	2940.208333	0.214932127
21	17	225	1	225			15	2940.208333	0.214932127
21	23	225	1	225			15	2940.208333	0.214932127
21	29	225	1	225			15	2940.208333	0.214932127
21	35	225	1	225			15	2940.208333	0.214932127
21	41	225	1	225			15	2940.208333	0.214932127
21	47	375	1	375			15	2940.208333	0.214932127
21	53	375	1	375			15	2940.208333	0.214932127
21	59	375	1	375			15	2940.208333	0.214932127
21	65	375	1	375			15	2940.208333	0.214932127
21	72	375	1	375			15	2940.208333	0.214932127
21	75.033		0		21.9	mid	15	2940.208333	0.214932127	1	21.9
21	78	375	1	375			15	2940.208333	0.214932127
21	84	375	1	375			15	2940.208333	0.214932127
21	90	375	1	375			15	2940.208333	0.214932127
21	96	375	1	375			15	2940.208333	0.214932127
21	102	375	1	375			15	2940.208333	0.214932127
21	108	375	1	375			15	2940.208333	0.214932127
21	114	375	1	375			15	2940.208333	0.214932127
21	120	375	1	375			15	2940.208333	0.214932127
21	126	375	1	375			15	2940.208333	0.214932127
21	132	375	1	375			15	2940.208333	0.214932127
21	138.067	375	1	500			15	2940.208333	0.214932127
21	139.9	1	1	1		peak	15	2940.208333	0.214932127	3	49.7
21	143.367	1	1	1		trough	15	2940.208333	0.214932127	4	32.7
32	0	75	1	75			5	108.1666667	0.339366516
32	6	100	1	100			5	108.1666667	0.339366516
32	14	100	1	100			5	108.1666667	0.339366516
32	22	100	1	100			5	108.1666667	0.339366516
32	30.85	75	1	75			5	108.1666667	0.339366516
32	35.683		0		19.4	mid	5	108.1666667	0.339366516	2	19.4
32	36	75	1	75			5	108.1666667	0.339366516
32	42	75	1	75			5	108.1666667	0.339366516
32	48	75	1	75			5	108.1666667	0.339366516
32	54	60	1	60			5	108.1666667	0.339366516
32	60	60	1	60			5	108.1666667	0.339366516
32	66	60	1	60			5	108.1666667	0.339366516
32	72	60	1	60			5	108.1666667	0.339366516
32	78.017	60	1	80			5	108.1666667	0.339366516
32	80.05	1	1	1		peak	5	108.1666667	0.339366516	3	24.6
32	83.383	1	1	1		trough	5	108.1666667	0.339366516	4	15.23
33	0	100	1	100			5.2	138.1666667	0.316742081
33	8	100	1	100			5.2	138.1666667	0.316742081
33	17.667	75	1	75			5.2	138.1666667	0.316742081
33	21.567		0		19.4	mid	5.2	138.1666667	0.316742081	2	19.4
33	22	75	1	75			5.2	138.1666667	0.316742081
33	28	75	1	75			5.2	138.1666667	0.316742081
33	34	75	1	75			5.2	138.1666667	0.316742081
33	40	60	1	60			5.2	138.1666667	0.316742081
33	46	60	1	60			5.2	138.1666667	0.316742081
33	52	60	1	60			5.2	138.1666667	0.316742081
33	58	60	1	60			5.2	138.1666667	0.316742081
33	63.967	60	1	60			5.2	138.1666667	0.316742081
33	66.017	1	1	1		peak	5.2	138.1666667	0.316742081	3	39.1
33	69.5	1	1	1		trough	5.2	138.1666667	0.316742081	4	24.5
35	0	255	1	255			17	2787.125	0.374434389
35	6	250	1	250			17	2787.125	0.374434389
35	12	250	1	250			17	2787.125	0.374434389
35	18	250	1	250			17	2787.125	0.374434389
35	24	250	1	250			17	2787.125	0.374434389
35	30.617	250	1	250			17	2787.125	0.374434389
35	35.383		0		18	mid	17	2787.125	0.374434389	2	18
35	36	250	1	250			17	2787.125	0.374434389
35	42	250	1	250			17	2787.125	0.374434389
35	48	250	1	250			17	2787.125	0.374434389
35	54	250	1	250			17	2787.125	0.374434389
35	60	250	1	250			17	2787.125	0.374434389
35	66	250	1	250			17	2787.125	0.374434389
35	72	250	1	250			17	2787.125	0.374434389
35	78	250	1	250			17	2787.125	0.374434389
35	84	250	1	250			17	2787.125	0.374434389
35	90	250	1	250			17	2787.125	0.374434389
35	96	250	1	250			17	2787.125	0.374434389
35	102	250	1	250			17	2787.125	0.374434389
35	108	250	1	250			17	2787.125	0.374434389
35	114	250	1	250			17	2787.125	0.374434389
35	120	250	1	250			17	2787.125	0.374434389
35	126	250	1	250			17	2787.125	0.374434389
35	131	250	1	250			17	2787.125	0.374434389
35	137	250	1	250			17	2787.125	0.374434389
35	143	250	1	250			17	2787.125	0.374434389
35	149	250	1	250			17	2787.125	0.374434389
35	155	250	1	250			17	2787.125	0.374434389
35	161	250	1	250			17	2787.125	0.374434389
35	167	250	1	250			17	2787.125	0.374434389
35	173	250	1	250			17	2787.125	0.374434389
35	179	250	1	250			17	2787.125	0.374434389
35	185	250	1	250			17	2787.125	0.374434389
35	191	250	1	250			17	2787.125	0.374434389
35	197	250	1	250			17	2787.125	0.374434389
35	203	250	1	250			17	2787.125	0.374434389
35	209	250	1	250			17	2787.125	0.374434389
35	215	250	1	250			17	2787.125	0.374434389
35	221	250	1	250			17	2787.125	0.374434389
35	227	250	1	250			17	2787.125	0.374434389
35	233	250	1	250			17	2787.125	0.374434389
35	239	250	1	250			17	2787.125	0.374434389
35	244.8	1	1	1		trough	17	2787.125	0.374434389	4	18
45	0	420	1	420			28	3554.166667	0.395927602
45	6	420	1	420			28	3554.166667	0.395927602
45	12	420	1	420			28	3554.166667	0.395927602
45	18	420	1	420			28	3554.166667	0.395927602
45	24.683	420	1	514.2857143			28	3554.166667	0.395927602
45	29.4		0		15.6	mid	28	3554.166667	0.395927602	2	15.6
45	30	420	1	420			28	3554.166667	0.395927602
45	36	360	1	360			28	3554.166667	0.395927602
45	42	360	1	360			28	3554.166667	0.395927602
45	48	360	1	360			28	3554.166667	0.395927602
45	54	360	1	360			28	3554.166667	0.395927602
45	60	360	1	360			28	3554.166667	0.395927602
45	66	360	1	360			28	3554.166667	0.395927602
45	71.917	360	1	360			28	3554.166667	0.395927602
45	73.9	1	1	1		peak	28	3554.166667	0.395927602	3	28.3
45	77.4	1	1	1		trough	28	3554.166667	0.395927602	4	10.5
111	0	150	1	150			7.5	106.3333333	0.234162896
111	15	110	1	110			7.5	106.3333333	0.234162896
111	23	150	1	150			7.5	106.3333333	0.234162896
111	27	150	1	150			7.5	106.3333333	0.234162896
111	33	150	1	150			7.5	106.3333333	0.234162896
111	42	150	1	150			7.5	106.3333333	0.234162896
111	50	150	1	150			7.5	106.3333333	0.234162896
111	58	150	1	150			7.5	106.3333333	0.234162896
111	66	150	1	150			7.5	106.3333333	0.234162896
111	74.5	150	1	150			7.5	106.3333333	0.234162896
111	81.25		0		11.1	mid	7.5	106.3333333	0.234162896	2	11.1
111	82	150	1	150			7.5	106.3333333	0.234162896
111	90	120	1	120			7.5	106.3333333	0.234162896
111	98	120	1	120			7.5	106.3333333	0.234162896
111	106	120	1	120			7.5	106.3333333	0.234162896
111	112	100	1	100			7.5	106.3333333	0.234162896
111	119	100	1	100			7.5	106.3333333	0.234162896
111	125	100	1	100			7.5	106.3333333	0.234162896
111	136	100	1	100			7.5	106.3333333	0.234162896
111	143	100	1	100			7.5	106.3333333	0.234162896
111	149	100	1	100			7.5	106.3333333	0.234162896
111	162	100	1	100			7.5	106.3333333	0.234162896
111	170	100	1	100			7.5	106.3333333	0.234162896
111	172	1	1	1		peak	7.5	106.3333333	0.234162896	3	19
111	177.5	1	1	1		trough	7.5	106.3333333	0.234162896	4	6.1
128	0	160	1	160			8	409.0486111	0.278280543
128	6	120	1	120			8	409.0486111	0.278280543
128	14	120	1	120			8	409.0486111	0.278280543
128	21	120	1	120			8	409.0486111	0.278280543
128	27	120	1	120			8	409.0486111	0.278280543
128	31.5		0		10.1	mid	8	409.0486111	0.278280543	2	10.1
128	32	120	1	120			8	409.0486111	0.278280543
128	38	140	1	140			8	409.0486111	0.278280543
128	40.517	1	1	1		peak	8	409.0486111	0.278280543	3	31.9
128.1	0	160	1	160			8	414.1666667	0.34841629
128.1	6	120	1	120			8	414.1666667	0.34841629
128.1	14	120	1	120			8	414.1666667	0.34841629
128.1	21	120	1	120			8	414.1666667	0.34841629
128.1	27	120	1	120			8	414.1666667	0.34841629
128.1	32	120	1	120			8	414.1666667	0.34841629
128.1	38	140	1	140			8	414.1666667	0.34841629
128.1	44	140	1	140			8	414.1666667	0.34841629
128.1	50	140	1	140			8	414.1666667	0.34841629
128.1	56	140	1	140			8	414.1666667	0.34841629
128.1	62	140	1	140			8	414.1666667	0.34841629
128.1	68	140	1	140			8	414.1666667	0.34841629
128.1	74	140	1	140			8	414.1666667	0.34841629
128.1	80	140	1	140			8	414.1666667	0.34841629
128.1	86.4	140	1	140			8	414.1666667	0.34841629
128.1	90.75		0		20.9	mid	8	414.1666667	0.34841629	2	20.9
128.1	92	140	1	140			8	414.1666667	0.34841629
128.1	98	140	1	140			8	414.1666667	0.34841629
128.1	104	140	1	140			8	414.1666667	0.34841629
128.1	110	100	1	100			8	414.1666667	0.34841629
128.1	116	100	1	100			8	414.1666667	0.34841629
128.1	122	100	1	100			8	414.1666667	0.34841629
128.1	128	100	1	100			8	414.1666667	0.34841629
128.1	134	100	1	100			8	414.1666667	0.34841629
128.1	140	100	1	100			8	414.1666667	0.34841629
128.1	146	100	1	100			8	414.1666667	0.34841629
128.1	152	100	1	100			8	414.1666667	0.34841629
128.1	156	100	1	100			8	414.1666667	0.34841629
128.1	162	100	1	100			8	414.1666667	0.34841629
128.1	168	100	1	100			8	414.1666667	0.34841629
128.1	173.717	1	1	1		trough	8	414.1666667	0.34841629	4	13.5
130.1	0	750	1	750			90	5043	0.995475113
130.1	6	750	1	750			90	5043	0.995475113
130.1	12	750	1	750			90	5043	0.995475113
130.1	18	750	1	750			90	5043	0.995475113
130.1	24	750	1	750			90	5043	0.995475113
130.1	30	750	1	750			90	5043	0.995475113
130.1	36	750	1	750			90	5043	0.995475113
130.1	42	700	1	700			90	5043	0.995475113
130.1	48	700	1	700			90	5043	0.995475113
130.1	54	700	1	700			90	5043	0.995475113
130.1	60	700	1	700			90	5043	0.995475113
130.1	66	700	1	700			90	5043	0.995475113
130.1	72.35	350	1	1400			90	5043	0.995475113
130.1	73.9	350	1	700			90	5043	0.995475113
130.1	77.5		0		13.1	mid	90	5043	0.995475113	2	13.1
130.1	80	700	1	700			90	5043	0.995475113
130.1	86	700	1	700			90	5043	0.995475113
130.1	92	700	1	700			90	5043	0.995475113
130.1	98	600	1	600			90	5043	0.995475113
130.1	104	600	1	600			90	5043	0.995475113
130.1	110	600	1	600			90	5043	0.995475113
130.1	114.5	1	1	1		mid	90	5043	0.995475113	4	16.4
133.1	0	200	1	200			9.3	785.1666667	0.563348416
133.1	8	200	1	200			9.3	785.1666667	0.563348416
133.1	16	200	1	200			9.3	785.1666667	0.563348416
133.1	24	200	1	200			9.3	785.1666667	0.563348416
133.1	32	200	1	200			9.3	785.1666667	0.563348416
133.1	40	200	1	200			9.3	785.1666667	0.563348416
133.1	49	140	1	140			9.3	785.1666667	0.563348416
133.1	55	140	1	140			9.3	785.1666667	0.563348416
133.1	61	140	1	140			9.3	785.1666667	0.563348416
133.1	67	140	1	140			9.3	785.1666667	0.563348416
133.1	73	140	1	140			9.3	785.1666667	0.563348416
133.1	79	140	1	140			9.3	785.1666667	0.563348416
133.1	85	140	1	140			9.3	785.1666667	0.563348416
133.1	91	140	1	140			9.3	785.1666667	0.563348416
133.1	97	140	1	140			9.3	785.1666667	0.563348416
133.1	103	140	1	140			9.3	785.1666667	0.563348416
133.1	109	140	1	140			9.3	785.1666667	0.563348416
133.1	115	140	1	140			9.3	785.1666667	0.563348416
133.1	121	140	1	140			9.3	785.1666667	0.563348416
133.1	127	140	1	140			9.3	785.1666667	0.563348416
133.1	133	140	1	140			9.3	785.1666667	0.563348416
133.1	139	140	1	140			9.3	785.1666667	0.563348416
133.1	145	140	1	140			9.3	785.1666667	0.563348416
133.1	151	140	1	140			9.3	785.1666667	0.563348416
133.1	157	140	1	140			9.3	785.1666667	0.563348416
133.1	163	140	1	140			9.3	785.1666667	0.563348416
133.1	169	140	1	140			9.3	785.1666667	0.563348416
133.1	175	140	1	140			9.3	785.1666667	0.563348416
133.1	181	140	1	140			9.3	785.1666667	0.563348416
133.1	186.417	140	1	140			9.3	785.1666667	0.563348416
133.1	189.75		0		36.2	mid	9.3	785.1666667	0.563348416	1	36.2
133.1	193	140	1	140			9.3	785.1666667	0.563348416
133.1	199	140	1	140			9.3	785.1666667	0.563348416
133.1	205	140	1	140			9.3	785.1666667	0.563348416
133.1	211	100	1	100			9.3	785.1666667	0.563348416
133.1	217	100	1	100			9.3	785.1666667	0.563348416
133.1	223	100	1	100			9.3	785.1666667	0.563348416
133.1	229	100	1	100			9.3	785.1666667	0.563348416
133.1	235.133	100	1	100			9.3	785.1666667	0.563348416
133.1	236.967	1	1	1		peak	9.3	785.1666667	0.563348416	3	39.2
133.1	240.483	1	1	1		trough	9.3	785.1666667	0.563348416	4	19.4
136.2	0	170	1	170			8	3042.166667	0.507918552
136.2	6	170	1	170			8	3042.166667	0.507918552
136.2	12	170	1	170			8	3042.166667	0.507918552
136.2	18	170	1	170			8	3042.166667	0.507918552
136.2	24.117	170	1	170			8	3042.166667	0.507918552
136.2	30	170	1	170			8	3042.166667	0.507918552
136.2	36	170	1	170			8	3042.166667	0.507918552
136.2	42	170	1	170			8	3042.166667	0.507918552
136.2	48	170	1	170			8	3042.166667	0.507918552
136.2	54	170	1	170			8	3042.166667	0.507918552
136.2	60	170	1	170			8	3042.166667	0.507918552
136.2	66	170	1	170			8	3042.166667	0.507918552
136.2	72	170	1	170			8	3042.166667	0.507918552
136.2	78	170	1	170			8	3042.166667	0.507918552
136.2	84	170	1	170			8	3042.166667	0.507918552
136.2	90	170	1	170			8	3042.166667	0.507918552
136.2	96	170	1	170			8	3042.166667	0.507918552
136.2	102	170	1	170			8	3042.166667	0.507918552
136.2	108	170	1	170			8	3042.166667	0.507918552
136.2	114	170	1	170			8	3042.166667	0.507918552
136.2	120	170	1	170			8	3042.166667	0.507918552
136.2	126	170	1	170			8	3042.166667	0.507918552
136.2	132	170	1	170			8	3042.166667	0.507918552
136.2	138	170	1	170			8	3042.166667	0.507918552
136.2	144.833	170	1	170			8	3042.166667	0.507918552
136.2	151	170	1	170			8	3042.166667	0.507918552
136.2	156	170	1	170			8	3042.166667	0.507918552
136.2	162	90	1	90			8	3042.166667	0.507918552
136.2	168	90	1	90			8	3042.166667	0.507918552
136.2	174	90	1	90			8	3042.166667	0.507918552
136.2	179.533		0		25.2	mid	8	3042.166667	0.507918552	2	25.2
136.2	186	70	1	70			8	3042.166667	0.507918552
136.2	192	70	1	70			8	3042.166667	0.507918552
136.2	198	70	1	70			8	3042.166667	0.507918552
136.2	204	70	1	70			8	3042.166667	0.507918552
136.2	206	1	1	1		peak	8	3042.166667	0.507918552	3	26.9
136.2	209.5	1	1	1		trough	8	3042.166667	0.507918552	4	20.2
139	0	180	1	180			9	329.1666667	0.148190045
139	6	135	1	135			9	329.1666667	0.148190045
139	11	135	1	135			9	329.1666667	0.148190045
139	17	135	1	135			9	329.1666667	0.148190045
139	23	135	1	135			9	329.1666667	0.148190045
139	29	135	1	135			9	329.1666667	0.148190045
139	35.917	135	1	135			9	329.1666667	0.148190045
139	40.35		0		15.3	mid	9	329.1666667	0.148190045	2	15.3
139	41	135	1	135			9	329.1666667	0.148190045
139	47	135	1	135			9	329.1666667	0.148190045
139	53	135	1	135			9	329.1666667	0.148190045
139	59	135	1	135			9	329.1666667	0.148190045
139	65	135	1	135			9	329.1666667	0.148190045
139	71	135	1	135			9	329.1666667	0.148190045
139	77	135	1	135			9	329.1666667	0.148190045
139	83	135	1	135			9	329.1666667	0.148190045
139	85.067	1	1	1		peak	9	329.1666667	0.148190045	3	25.3
139	88.5	1	1	1		trough	9	329.1666667	0.148190045	4	10.6
197	0	210	1	210			10	420.0833333	0.113122172
197	7.5	210	1	210			10	420.0833333	0.113122172
197	16.5	210	1	210			10	420.0833333	0.113122172
197	24.5	210	1	210			10	420.0833333	0.113122172
197	31.5	210	1	210			10	420.0833333	0.113122172
197	40.5	210	1	210			10	420.0833333	0.113122172
197	48.5	210	1	210			10	420.0833333	0.113122172
197	55.5	210	1	210			10	420.0833333	0.113122172
197	66.5	210	1	210			10	420.0833333	0.113122172
197	74.5	210	1	210			10	420.0833333	0.113122172
197	82.5	210	1	210			10	420.0833333	0.113122172
197	90.5	210	1	210			10	420.0833333	0.113122172
197	93.6		0		22.7	mid	10	420.0833333	0.113122172	1	22.7
197	96.5	210	1	210			10	420.0833333	0.113122172
197	102.5	210	1	210			10	420.0833333	0.113122172
197	108.5	210	1	210			10	420.0833333	0.113122172
197	110.417	1	1	1		peak	10	420.0833333	0.113122172	3	22
197	114.333	1	1	1		trough	10	420.0833333	0.113122172	4	12.5
215	0	200	1	200			13	902.1666667	0.452488688
215	6	200	1	200			13	902.1666667	0.452488688
215	12	200	1	200			13	902.1666667	0.452488688
215	18	200	1	200			13	902.1666667	0.452488688
215	24	200	1	200			13	902.1666667	0.452488688
215	27.183		0		25.7	mid	13	902.1666667	0.452488688	1	25.7
215	30	200	1	200			13	902.1666667	0.452488688
215	36	200	1	200			13	902.1666667	0.452488688
215	42	150	1	150			13	902.1666667	0.452488688
215	48	150	1	150			13	902.1666667	0.452488688
215	54	150	1	150			13	902.1666667	0.452488688
215	60	150	1	150			13	902.1666667	0.452488688
215	66	150	1	150			13	902.1666667	0.452488688
215	72	150	1	150			13	902.1666667	0.452488688
215	78	150	1	150			13	902.1666667	0.452488688
215	84	150	1	150			13	902.1666667	0.452488688
215	90.25	150	1	150			13	902.1666667	0.452488688
215	92	1	1	1		peak	13	902.1666667	0.452488688	3	32
215	95.4	1	1	1		trough	13	902.1666667	0.452488688	4	14.4
219	0	300	1	300			14.5	1876.166667	0.437782805
219	10	300	1	300			14.5	1876.166667	0.437782805
219	18	300	1	300			14.5	1876.166667	0.437782805
219	26	300	1	300			14.5	1876.166667	0.437782805
219	36	200	1	200			14.5	1876.166667	0.437782805
219	42	200	1	200			14.5	1876.166667	0.437782805
219	48	200	1	200			14.5	1876.166667	0.437782805
219	54	200	1	200			14.5	1876.166667	0.437782805
219	61.7	225	1	450			14.5	1876.166667	0.437782805
219	66.567		0		9.4	mid	14.5	1876.166667	0.437782805	2	9.4
219	67	225	1	225			14.5	1876.166667	0.437782805
219	73	225	1	225			14.5	1876.166667	0.437782805
219	79	225	1	225			14.5	1876.166667	0.437782805
219	84	225	1	225			14.5	1876.166667	0.437782805
219	90	225	1	225			14.5	1876.166667	0.437782805
219	96	225	1	225			14.5	1876.166667	0.437782805
219	102	225	1	225			14.5	1876.166667	0.437782805
219	108	225	1	225			14.5	1876.166667	0.437782805
219	114	225	1	225			14.5	1876.166667	0.437782805
219	120	225	1	225			14.5	1876.166667	0.437782805
219	126	225	1	225			14.5	1876.166667	0.437782805
219	132	225	1	225			14.5	1876.166667	0.437782805
219	138	225	1	225			14.5	1876.166667	0.437782805
219	144	225	1	225			14.5	1876.166667	0.437782805
219	150	225	1	225			14.5	1876.166667	0.437782805
219	156	225	1	225			14.5	1876.166667	0.437782805
219	162	225	1	225			14.5	1876.166667	0.437782805
219	168	225	1	225			14.5	1876.166667	0.437782805
219	174	225	1	225			14.5	1876.166667	0.437782805
219	180	225	1	225			14.5	1876.166667	0.437782805
219	186	225	1	225			14.5	1876.166667	0.437782805
219	192	225	1	225			14.5	1876.166667	0.437782805
219	198	225	1	225			14.5	1876.166667	0.437782805
219	204	225	1	225			14.5	1876.166667	0.437782805
219	210	225	1	225			14.5	1876.166667	0.437782805
219	216	225	1	225			14.5	1876.166667	0.437782805
219	222	225	1	225			14.5	1876.166667	0.437782805
219	228	225	1	225			14.5	1876.166667	0.437782805
219	234	225	1	225			14.5	1876.166667	0.437782805
219	235.6	1	1	1		peak	14.5	1876.166667	0.437782805	3	22.6
219	239.717	1	1	1		trough	14.5	1876.166667	0.437782805	4	6.5
220.1	0	540	1	540			54	4727.083333	0.837104072
220.1	8	540	1	540			54	4727.083333	0.837104072
220.1	16	540	1	540			54	4727.083333	0.837104072
220.1	24	540	1	540			54	4727.083333	0.837104072
220.1	32	540	1	540			54	4727.083333	0.837104072
220.1	40	540	1	540			54	4727.083333	0.837104072
220.1	46	600	1	600			54	4727.083333	0.837104072
220.1	54	600	1	600			54	4727.083333	0.837104072
220.1	62	600	1	600			54	4727.083333	0.837104072
220.1	70	600	1	600			54	4727.083333	0.837104072
220.1	78	600	1	600			54	4727.083333	0.837104072
220.1	86	600	1	600			54	4727.083333	0.837104072
220.1	94.75	600	1	1200			54	4727.083333	0.837104072
220.1	101.467		0		17.3	mid	54	4727.083333	0.837104072	2	17.3
220.1	102	600	1	600			54	4727.083333	0.837104072
220.1	110	600	1	600			54	4727.083333	0.837104072
220.1	118	600	1	600			54	4727.083333	0.837104072
220.1	126	600	1	600			54	4727.083333	0.837104072
220.1	134	600	1	600			54	4727.083333	0.837104072
220.1	142	600	1	600			54	4727.083333	0.837104072
220.1	150	600	1	600			54	4727.083333	0.837104072
220.1	158	600	1	600			54	4727.083333	0.837104072
220.1	166	600	1	600			54	4727.083333	0.837104072
220.1	174	600	1	600			54	4727.083333	0.837104072
220.1	182	500	1	500			54	4727.083333	0.837104072
220.1	190	500	1	500			54	4727.083333	0.837104072
220.1	198	500	1	500			54	4727.083333	0.837104072
220.1	206	500	1	500			54	4727.083333	0.837104072
220.1	214	500	1	500			54	4727.083333	0.837104072
220.1	215.95	1	1	1		peak	54	4727.083333	0.837104072	3	38.2
220.1	221.283	1	1	1		trough	54	4727.083333	0.837104072	4	26.4
221	0	100	1	100			7	334.0833333	0.090497738
221	6	100	1	100			7	334.0833333	0.090497738
221	12	100	1	100			7	334.0833333	0.090497738
221	16	100	1	100			7	334.0833333	0.090497738
221	20.417	100	1	100			7	334.0833333	0.090497738
221	25.333		0		7.6	mid	7	334.0833333	0.090497738	2	7.6
221	26	100	1	100			7	334.0833333	0.090497738
221	32	100	1	100			7	334.0833333	0.090497738
221	38	100	1	100			7	334.0833333	0.090497738
221	44	100	1	100			7	334.0833333	0.090497738
221	47.117	1	1	1		mid	7	334.0833333	0.090497738	3	9.9
221	49.717	1	1	1		trough	7	334.0833333	0.090497738	4	4.8
221.1	0	100	1	100			7	336.1666667	0.033936652
221.1	6	100	1	100			7	336.1666667	0.033936652
221.1	12	100	1	100			7	336.1666667	0.033936652
221.1	16	100	1	100			7	336.1666667	0.033936652
221.1	20.417	100	1	100			7	336.1666667	0.033936652
221.1	26	100	1	100			7	336.1666667	0.033936652
221.1	32	100	1	100			7	336.1666667	0.033936652
221.1	38	100	1	100			7	336.1666667	0.033936652
221.1	44	100	1	100			7	336.1666667	0.033936652
221.1	47.117		0		9.9	mid	7	336.1666667	0.033936652	1	9.9
221.1	50	100	1	100			7	336.1666667	0.033936652
221.1	56	250	1	250			7	336.1666667	0.033936652
221.1	62	250	1	250			7	336.1666667	0.033936652
221.1	68	175	1	175			7	336.1666667	0.033936652
221.1	74	175	1	175			7	336.1666667	0.033936652
221.1	80	175	1	175			7	336.1666667	0.033936652
221.1	82.167	1	1	1		peak	7	336.1666667	0.033936652	3	22.8
221.1	85.983	1	1	1		trough	7	336.1666667	0.033936652	4	6.6
242	0	150	1	150			10	659.1666667	0.158371041
242	6	150	1	150			10	659.1666667	0.158371041
242	12	150	1	150			10	659.1666667	0.158371041
242	18	150	1	150			10	659.1666667	0.158371041
242	23.35	150	1	300			10	659.1666667	0.158371041
242	26.067		0		13.6	mid	10	659.1666667	0.158371041	1	13.6
242	30	150	1	150			10	659.1666667	0.158371041
242	36	150	1	150			10	659.1666667	0.158371041
242	42	220	1	220			10	659.1666667	0.158371041
242	48	220	1	220			10	659.1666667	0.158371041
242	54	220	1	220			10	659.1666667	0.158371041
242	60	220	1	220			10	659.1666667	0.158371041
242	66	220	1	220			10	659.1666667	0.158371041
242	68.083	1	1	1		peak	10	659.1666667	0.158371041	3	22.1
242	72.367	1	1	1		trough	10	659.1666667	0.158371041	4	8.9
245	0	600	1	600			29	3774.25	0.497737557
245	8	600	1	600			29	3774.25	0.497737557
245	16	600	1	600			29	3774.25	0.497737557
245	24	600	1	600			29	3774.25	0.497737557
245	29.35		0		50	mid	29	3774.25	0.497737557	1	50
245	32	600	1	600			29	3774.25	0.497737557
245	40	360	1	360			29	3774.25	0.497737557
245	48	360	1	360			29	3774.25	0.497737557
245	56	360	1	360			29	3774.25	0.497737557
245	64	360	1	360			29	3774.25	0.497737557
245	66.067	1	1	1		peak	29	3774.25	0.497737557	3	18.2
245	71.817	1	1	1		trough	29	3774.25	0.497737557	4	7.3
