# Supplementary material for: Predictive Performance of Bayesian Methods to Forecast Vancomycin Concentration for Therapeutic Drug Monitoring in Critically Ill Pediatric Patients
Source: Pharmaceutics. 2026 Jan 26;18(2):160. doi: 10.3390/pharmaceutics18020160 (PMC12944451; doi:10.3390/pharmaceutics18020160)
Supplement: Supplementary file 1 [file pharmaceutics-18-00160-s001.zip › lmer_test_data.csv]

ID	forecast_concentration	observed	num_measurement	forecast_algorithm	rBias	rRMSE	forecast_lead_time_day	WT_kg	SCR_umolL	AGE_mon
1	31.934	20.1	2pts	flattened Bayes 0.005	45.485644	20.6894381	1.136791667	6	54.00000004	7.472222223
4	23.611	37.9	2pts	flattened Bayes 0.005	-46.45998277	21.58529999	1.98125	11.5	8.000000039	19.53333333
4	7.6952	12.7	2pts	flattened Bayes 0.005	-49.07821448	24.08671137	1.98125	11.5	8.000000039	19.53333333
8	26.04	36.9	2pts	flattened Bayes 0.005	-34.50905624	11.90874963	1.85	5	41	3.33888889
8	21.01	25.8	2pts	flattened Bayes 0.005	-20.46571245	4.188453863	1.85	5	41	3.33888889
16	22.103	22.3	2pts	flattened Bayes 0.005	-0.887327433	0.0078735	1.494458333	9	18.00000004	5.005555557
16	13.167	13.5	2pts	flattened Bayes 0.005	-2.497468782	0.062373503	1.494458333	9	18.00000004	5.005555557
17	29.645	28.5	2pts	flattened Bayes 0.005	3.938429788	0.155112292	1.993041667	6	11.99999997	5.769444443
17	11.906	12.4	2pts	flattened Bayes 0.005	-4.064839957	0.165229239	1.993041667	6	11.99999997	5.769444443
21	27.963	49.7	2pts	flattened Bayes 0.005	-55.97775002	31.33508498	2.702791667	15	19.00000003	98.00694443
21	12.094	32.7	2pts	flattened Bayes 0.005	-92.00339331	84.64624381	2.702791667	15	19.00000003	98.00694443
21	21.862	15.5	2pts	flattened Bayes 0.005	34.05599272	11.5981064	2.004166667	15	34.00000003	98.0736111
21	9.9034	16.1	2pts	flattened Bayes 0.005	-47.65992139	22.71468107	4.142375	15	10.99999999	98.2388889
26	29.304	40.8	2pts	flattened Bayes 0.005	-32.79698733	10.75642378	4.018041667	4	15.00000001	3.402777777
26	10.988	19.2	2pts	flattened Bayes 0.005	-54.40572413	29.59982818	4.018041667	4	15.00000001	3.402777777
26	26.951	34.2	2pts	flattened Bayes 0.005	-23.7085248	5.620941482	1.990291667	4	15.00000001	3.469444443
26	13.778	16.2	2pts	flattened Bayes 0.005	-16.15851625	2.610976472	1.990291667	4	15.00000001	3.469444443
26	27.698	35.9	2pts	flattened Bayes 0.005	-25.79326394	6.652924646	5	4	20.00000001	3.63611111
26	13.632	15.1	2pts	flattened Bayes 0.005	-10.21857163	1.044192061	5	4	20.00000001	3.63611111
26	28.468	25.5	2pts	flattened Bayes 0.005	10.99911058	1.209804336	3	4	20.00000001	3.73611111
26	12.702	6.3	2pts	flattened Bayes 0.005	67.3823808	45.40385243	3	4	20.00000001	3.73611111
27	27.613	35.3	2pts	flattened Bayes 0.005	-24.43692083	5.971630995	4.297916667	32	50.00000002	137.0722222
27	14.703	13.6	2pts	flattened Bayes 0.005	7.79422676	0.607499708	4.297916667	32	50.00000002	137.0722222
28	5.31	14.2	2pts	flattened Bayes 0.005	-91.13275243	83.05178566	9.78125	17	22.99999996	83.77916667
32	22.868	24.6	2pts	flattened Bayes 0.005	-7.297547822	0.532542042	1.9625	5	30.00000001	3.605555557
32	14.768	15.23	2pts	flattened Bayes 0.005	-3.080205347	0.09487665	1.9625	5	30.00000001	3.605555557
33	22.847	39.1	2pts	flattened Bayes 0.005	-52.47388897	27.53509024	1.940291667	5.2	27.99999996	4.605555557
33	13.162	24.5	2pts	flattened Bayes 0.005	-60.20922946	36.25151312	1.940291667	5.2	27.99999996	4.605555557
33	21.166	24.7	2pts	flattened Bayes 0.005	-15.41010771	2.374714195	1.249291667	5.2	31	4.63888889
33	13.894	14	2pts	flattened Bayes 0.005	-0.760020076	0.005776305	1.249291667	5.2	31	4.63888889
33	21.542	29.1	2pts	flattened Bayes 0.005	-29.84874215	8.90947408	6.146541667	5.2	31.69999999	4.833333333
33	10.541	17.8	2pts	flattened Bayes 0.005	-51.22613881	26.24117297	6.146541667	5.2	31.69999999	4.833333333
34	19.031	16.6	2pts	flattened Bayes 0.005	13.64542112	1.861975176	3.499291667	8	11.99999997	22.60555556
34	8.7267	7.1	2pts	flattened Bayes 0.005	20.55640152	4.225656436	3.499291667	8	11.99999997	22.60555556
34	23.242	28.8	2pts	flattened Bayes 0.005	-21.35967103	4.562355467	1.500708333	8	13.00000004	22.67233333
34	9.7093	11.9	2pts	flattened Bayes 0.005	-20.27552952	4.110970972	1.500708333	8	13.00000004	22.67233333
34	27.959	34.1	2pts	flattened Bayes 0.005	-19.7908442	3.91677514	3.493041667	8	10.99999999	22.77233333
34	11.51	12.8	2pts	flattened Bayes 0.005	-10.6129165	1.126339965	3.493041667	8	10.99999999	22.77233333
35	14.404	18	2pts	flattened Bayes 0.005	-22.19479077	4.926087372	8.847208333	17	33.09999999	92.90416667
37	26.456	29.2	2pts	flattened Bayes 0.005	-9.860572086	0.972308819	2.014583333	5	10	4.372222223
37	10.532	12.4	2pts	flattened Bayes 0.005	-16.29164486	2.654176923	2.014583333	5	10	4.372222223
40	28.561	28.2	2pts	flattened Bayes 0.005	1.272000141	0.016179844	1.291666667	4.8	22.99999996	5.640277777
40	15.019	15	2pts	flattened Bayes 0.005	0.126586495	0.000160241	1.291666667	4.8	22.99999996	5.640277777
44	21.18	26.6	2pts	flattened Bayes 0.005	-22.68731687	5.147143467	4.077791667	9	14.00000002	15.50555556
44	8.5832	15.4	2pts	flattened Bayes 0.005	-56.84645919	32.31519922	4.077791667	9	14.00000002	15.50555556
44	24.187	28.8	2pts	flattened Bayes 0.005	-17.41181799	3.031714058	4.007625	9	19.00000003	15.63333333
44	14.154	15.8	2pts	flattened Bayes 0.005	-10.99018495	1.207841652	4.007625	9	19.00000003	15.63333333
45	25.735	28.3	2pts	flattened Bayes 0.005	-9.493846581	0.901331229	1.981958333	28	24.00000003	118.6388889
45	10.883	10.5	2pts	flattened Bayes 0.005	3.582284993	0.128327658	1.981958333	28	24.00000003	118.6388889
45	23.062	25.1	2pts	flattened Bayes 0.005	-8.463103692	0.716241241	5.041666667	28	35.00000002	118.4722222
45	11.445	13.9	2pts	flattened Bayes 0.005	-19.37265733	3.75299852	5.041666667	28	35.00000002	118.4722222
50	25.444	32	2pts	flattened Bayes 0.005	-22.82570852	5.210129693	4.925708333	10	14.00000002	28.66666667
50	10.876	11.4	2pts	flattened Bayes 0.005	-4.704614832	0.221334007	4.925708333	10	14.00000002	28.66666667
53	26.424	26.9	2pts	flattened Bayes 0.005	-1.78531243	0.031873405	2.513208333	6	8.000000039	4.972222223
53	15.019	16.9	2pts	flattened Bayes 0.005	-11.78608352	1.389117648	2.513208333	6	8.000000039	4.972222223
54	19.317	15.1	2pts	flattened Bayes 0.005	24.50533167	6.005112801	3.74375	25	36.99999998	105.2722222
55	23.695	35.9	2pts	flattened Bayes 0.005	-40.95981206	16.77706204	1.495125	17	30.00000001	55.30555557
55	8.2228	15.9	2pts	flattened Bayes 0.005	-63.65098579	40.51447992	1.495125	17	30.00000001	55.30555557
57	20.913	10.4	2pts	flattened Bayes 0.005	67.14782997	45.0883107	1.75	9	15.00000001	29.37222222
57	9.0805	4.5	2pts	flattened Bayes 0.005	67.45701557	45.5044895	1.75	9	15.00000001	29.37222222
58	8.7535	28.6	2pts	flattened Bayes 0.005	-106.2631346	112.9185378	1.402083333	12	15.00000001	37.66666667
58	19.198	36.3	2pts	flattened Bayes 0.005	-61.63104977	37.98386295	1.745125	12	21.29999998	37.775
58	12.435	26.5	2pts	flattened Bayes 0.005	-72.24861949	52.19863019	1.745125	12	21.29999998	37.775
58	31.941	20	2pts	flattened Bayes 0.005	45.97909166	21.1407687	0.235416667	12	31	37.8
58	23.729	11.4	2pts	flattened Bayes 0.005	70.19271827	49.27017698	0.235416667	12	31	37.8
58	18.916	21.8	2pts	flattened Bayes 0.005	-14.16642106	2.006874857	1.510416667	12	26.69999999	37.83333333
58	11.113	13.8	2pts	flattened Bayes 0.005	-21.57106731	4.653109451	1.510416667	12	26.69999999	37.83333333
60	9.0575	12.7	2pts	flattened Bayes 0.005	-33.48270711	11.21091676	1.645833333	12.2	27.99999996	24.43680556
62	25.283	38	2pts	flattened Bayes 0.005	-40.19088855	16.15307522	0.75	38	46.59999998	186.3666667
62	12.803	23	2pts	flattened Bayes 0.005	-56.96170712	32.44636078	0.75	38	46.59999998	186.3666667
65	7.3343	20.2	2pts	flattened Bayes 0.005	-93.45216693	87.33307505	3.729166667	32	63.90000002	168.8416667
66	4.9062	7	2pts	flattened Bayes 0.005	-35.17159127	12.37040833	1.889583333	13	14.00000002	25.10277778
68	21.179	30.8	2pts	flattened Bayes 0.005	-37.01879605	13.70391261	1.240291667	10	33.39999997	26.13888889
68	8.6286	8.9	2pts	flattened Bayes 0.005	-3.096653469	0.095892627	1.240291667	10	33.39999997	26.13888889
71	21.516	41	2pts	flattened Bayes 0.005	-62.33284279	38.85383291	4.495833333	22	53.29999996	55.26666667
71	10.227	16.6	2pts	flattened Bayes 0.005	-47.51183509	22.57374474	4.495833333	22	53.29999996	55.26666667
71	12.345	11.6	2pts	flattened Bayes 0.005	6.222593443	0.387206692	1.9	22	33.79999998	55.33333333
73	28.331	46.8	2pts	flattened Bayes 0.005	-49.16479216	24.17176788	4.236791667	54	79.30000004	164.8069444
73	17.102	28	2pts	flattened Bayes 0.005	-48.32601658	23.35403879	4.236791667	54	79.30000004	164.8069444
74	24.264	31.3	2pts	flattened Bayes 0.005	-25.32575049	6.413936377	1.501375	7.4	27.99999996	10.96666667
74	9.3862	18.2	2pts	flattened Bayes 0.005	-63.90006598	40.83218432	1.501375	7.4	27.99999996	10.96666667
75	20.297	19.4	2pts	flattened Bayes 0.005	4.519233191	0.204234686	4.836791667	6	33.69999996	10.76666667
75	6.5527	12.9	2pts	flattened Bayes 0.005	-65.25880726	42.58711925	4.836791667	6	33.69999996	10.76666667
76	19.314	26.5	2pts	flattened Bayes 0.005	-31.37032348	9.840971954	4.253458333	9	26.59999997	16.86666667
76	9.3386	17.6	2pts	flattened Bayes 0.005	-61.33503597	37.61986638	4.253458333	9	26.59999997	16.86666667
76	10.757	8.8	2pts	flattened Bayes 0.005	20.01329447	4.005319556	10.02083333	9	35.40000003	17.2125
78	8.2206	16	2pts	flattened Bayes 0.005	-64.23788015	41.26505246	1.633333333	15	27.20000003	28.23333333
82	28.188	27.4	2pts	flattened Bayes 0.005	2.835144276	0.080380431	1.503458333	39	51.00000001	149.6069444
82	11.538	11.5	2pts	flattened Bayes 0.005	0.329889747	0.001088272	1.503458333	39	51.00000001	149.6069444
83	16.925	17.7	2pts	flattened Bayes 0.005	-4.476534296	0.200393593	2.033333333	8.2	20.99999999	9.472222223
83	7.8901	8.5	2pts	flattened Bayes 0.005	-7.442297484	0.553877918	2.033333333	8.2	20.99999999	9.472222223
84	5.3932	4.3	2pts	flattened Bayes 0.005	22.55601865	5.087739774	7.554166667	15	20.00000001	57.06944443
85	28.822	23.1	2pts	flattened Bayes 0.005	22.04075344	4.857948121	1.99375	14	40.70000002	55.26666667
85	13.004	8.3	2pts	flattened Bayes 0.005	44.16072099	19.50169278	1.99375	14	40.70000002	55.26666667
90	56.301	54.3	2pts	flattened Bayes 0.005	3.61841213	0.130929063	0.666666667	15	98.10000002	76.53333333
102	18.855	18.4	2pts	flattened Bayes 0.005	2.442625151	0.059664176	2.251375	12	31.10000002	26.53888889
102	8.5492	7.4	2pts	flattened Bayes 0.005	14.41075414	2.07669835	2.251375	12	31.10000002	26.53888889
102	25.951	32.9	2pts	flattened Bayes 0.005	-23.61557153	5.576952186	1.498625	12	28.30000003	26.60555556
102	10.036	11.9	2pts	flattened Bayes 0.005	-16.99489424	2.888264302	1.498625	12	28.30000003	26.60555556
103	37.054	48.9	2pts	flattened Bayes 0.005	-27.56358052	7.597509711	1.316666667	3.5	24.19999999	3.908333333
103	11.514	14.8	2pts	flattened Bayes 0.005	-24.97529832	6.237655262	1.316666667	3.5	24.19999999	3.908333333
103	11.11	12.4	2pts	flattened Bayes 0.005	-10.97405359	1.204298523	1.572208333	3.5	30.70000001	3.975
108	14.864	26.6	2pts	flattened Bayes 0.005	-56.608142	32.04481741	1.75	15	25.59999998	71.3
108	6.0059	11.4	2pts	flattened Bayes 0.005	-61.98013317	38.41536908	1.75	15	25.59999998	71.3
108	23.557	33.9	2pts	flattened Bayes 0.005	-36.00257584	12.96185467	3.008333333	15	31.80000002	71.4
108	10.385	17.1	2pts	flattened Bayes 0.005	-48.86301619	23.87594351	3.008333333	15	31.80000002	71.4
108	27.503	31.8	2pts	flattened Bayes 0.005	-14.49167833	2.100087408	1.493041667	15	31.80000002	71.43333333
108	13.555	18	2pts	flattened Bayes 0.005	-28.17303122	7.937196879	1.493041667	15	31.80000002	71.43333333
108	27.294	24	2pts	flattened Bayes 0.005	12.84360744	1.649582521	1.99375	15	13.49999999	71.5
108	14.774	10.4	2pts	flattened Bayes 0.005	34.75013903	12.07572163	1.99375	15	13.49999999	71.5
108	8.1182	5.4	2pts	flattened Bayes 0.005	40.21541329	16.17279466	10.35904167	15	34.00000003	71.84305557
110	20.77	27	2pts	flattened Bayes 0.005	-26.08331589	6.803393677	3.252791667	8	9.499999969	5.372222223
110	9.6542	9.8	2pts	flattened Bayes 0.005	-1.498905121	0.022467166	3.252791667	8	9.499999969	5.372222223
110	25.138	30.5	2pts	flattened Bayes 0.005	-19.2745965	3.715100702	3.495125	8	10.59999998	5.472222223
111	22.486	19	2pts	flattened Bayes 0.005	16.80566938	2.824305234	4	7.5	20.70000001	3.544444443
111	5.7258	6.1	2pts	flattened Bayes 0.005	-6.328535913	0.400503668	4	7.5	20.70000001	3.544444443
112	20.847	28.7	2pts	flattened Bayes 0.005	-31.6991947	10.04838945	2.989583333	6	5.999999985	4.10138889
112	10.909	15.5	2pts	flattened Bayes 0.005	-34.76845015	12.08845126	2.989583333	6	5.999999985	4.10138889
112	26.026	23.2	2pts	flattened Bayes 0.005	11.48173729	1.318302913	4.034708333	6	13.30000003	4.234722223
114	22.363	15.9	2pts	flattened Bayes 0.005	33.78198259	11.41222348	1.796541667	10	23.20000001	19.73805556
114	10.8	8.9	2pts	flattened Bayes 0.005	19.2893401	3.720786416	1.796541667	10	23.20000001	19.73805556
115	22.271	32.9	2pts	flattened Bayes 0.005	-38.53111236	14.8464662	1.26875	7.5	21.29999998	6.205555557
115	6.6338	9.4	2pts	flattened Bayes 0.005	-34.50460901	11.90568043	1.26875	7.5	21.29999998	6.205555557
115	26.406	22.6	2pts	flattened Bayes 0.005	15.5327919	2.412676243	1.980541667	7.5	15.50000004	6.272222223
115	6.5108	5.7	2pts	flattened Bayes 0.005	13.28004717	1.763596529	1.980541667	7.5	15.50000004	6.272222223
115	29.212	49.8	2pts	flattened Bayes 0.005	-52.113603	27.15827617	3.981958333	7.5	24.40000004	6.405555557
115	5.5692	12	2pts	flattened Bayes 0.005	-73.20538215	53.59027975	3.981958333	7.5	24.40000004	6.405555557
115	19.493	14.1	2pts	flattened Bayes 0.005	32.10787962	10.30915934	2.51875	7.5	20.59999998	6.505555557
115	6.2943	4.9	2pts	flattened Bayes 0.005	24.91089215	6.205525477	2.51875	7.5	20.59999998	6.505555557
116	24.283	28.8	2pts	flattened Bayes 0.005	-17.0186312	2.896338079	2.247208333	6	30.49999996	10.37222222
116	10.398	13.4	2pts	flattened Bayes 0.005	-25.22901084	6.36502988	2.247208333	6	30.49999996	10.37222222
118	23.961	28.5	2pts	flattened Bayes 0.005	-17.30428318	2.994382164	2.257625	6	36.50000004	3.766666667
118	17.744	19.9	2pts	flattened Bayes 0.005	-11.45468069	1.312097098	2.257625	6	36.50000004	3.766666667
118	23.67	23.3	2pts	flattened Bayes 0.005	1.575473707	0.024821174	3.236125	6	36.50000004	3.866666667
118	16.316	11.2	2pts	flattened Bayes 0.005	37.18563745	13.82771632	3.236125	6	36.50000004	3.866666667
118	11.447	8.8	2pts	flattened Bayes 0.005	26.14708352	6.836699765	2.4375	6	29.09999997	3.97638889
119	24.297	34.8	2pts	flattened Bayes 0.005	-35.54495152	12.63443579	2.497208333	59	73.29999997	121.1333333
119	10.606	16	2pts	flattened Bayes 0.005	-40.54724498	16.44079076	2.497208333	59	73.29999997	121.1333333
122	27.773	33	2pts	flattened Bayes 0.005	-17.20171787	2.958990976	2.79375	18	50.30000001	70.9388889
122	16.529	23	2pts	flattened Bayes 0.005	-32.74051962	10.71941625	2.79375	18	50.30000001	70.9388889
125	16.069	5.7	2pts	flattened Bayes 0.005	95.26390739	90.75212051	3.169458333	13	34.89999999	51.00555557
126	21.517	16.7	2pts	flattened Bayes 0.005	25.20867677	6.354773843	4.001375	6.3	29.70000003	6.033333333
126	9.7168	6.1	2pts	flattened Bayes 0.005	45.7336503	20.91566769	4.001375	6.3	29.70000003	6.033333333
126	23.337	28.9	2pts	flattened Bayes 0.005	-21.2990792	4.536507746	3.246541667	6.3	29.70000003	6.133333333
126	7.084	11.7	2pts	flattened Bayes 0.005	-49.14821124	24.15546668	3.246541667	6.3	29.70000003	6.133333333
127	23.968	28.1	2pts	flattened Bayes 0.005	-15.87155259	2.519061815	1.25	20	55.00000003	95.1
128	19.44	31.9	2pts	flattened Bayes 0.005	-48.53915076	23.56049156	0.472916667	8	24.6	13.6349537
128	10.274	13.5	2pts	flattened Bayes 0.005	-27.13889123	7.36519417	3.561125	8	30.80000004	13.80555556
130	22.595	36.1	2pts	flattened Bayes 0.005	-46.01754834	21.17614756	2.058333333	90	95.9	168.0388889
130	15.936	13.1	2pts	flattened Bayes 0.005	19.53437113	3.815916553	2.058333333	90	95.9	168.0388889
130	11.388	16.4	2pts	flattened Bayes 0.005	-36.07312509	13.01270354	1.629166667	90	87.99999999	168.1
131	21.527	27.9	2pts	flattened Bayes 0.005	-25.78752504	6.649964475	1.495125	7	24.70000003	10.23888889
131	9.0789	13.2	2pts	flattened Bayes 0.005	-36.99554287	13.68670192	1.495125	7	24.70000003	10.23888889
131	25.671	33.5	2pts	flattened Bayes 0.005	-26.46228727	7.002526475	4.753458333	7	5.299999988	10.40555556
131	12.619	9.5	2pts	flattened Bayes 0.005	28.20199828	7.953527071	4.753458333	7	5.299999988	10.40555556
133	17.519	36.2	2pts	flattened Bayes 0.005	-69.5508107	48.37315269	4.78125	9.3	37.50000002	26.10555556
133	10.356	22.3	2pts	flattened Bayes 0.005	-73.15041646	53.50983429	4.78125	9.3	37.50000002	26.10555556
133	28.125	39.2	2pts	flattened Bayes 0.005	-32.9001114	10.8241733	1.967375	9.3	49.79999997	26.17222222
133	16.25	19.4	2pts	flattened Bayes 0.005	-17.67180926	3.122928424	1.967375	9.3	49.79999997	26.17222222
133	26.336	23.8	2pts	flattened Bayes 0.005	10.11648317	1.023432316	1.478458333	9.3	48.90000002	26.20555556
133	12.615	12.9	2pts	flattened Bayes 0.005	-2.233980012	0.049906667	1.478458333	9.3	48.90000002	26.20555556
133	19.638	18.1	2pts	flattened Bayes 0.005	8.150935397	0.664377478	3.521541667	9.3	51.89999996	26.33888889
133	11.985	10.3	2pts	flattened Bayes 0.005	15.12227956	2.286833391	3.521541667	9.3	51.89999996	26.33888889
133	21.793	34.5	2pts	flattened Bayes 0.005	-45.14593289	20.38155256	1.992375	9.3	49.60000001	26.40555556
133	12.115	14.6	2pts	flattened Bayes 0.005	-18.60378065	3.461006544	1.992375	9.3	49.60000001	26.40555556
133	24.721	17.8	2pts	flattened Bayes 0.005	32.55332659	10.59719072	2.020125	9.3	47.20000004	26.47222222
133	12.018	10.1	2pts	flattened Bayes 0.005	17.34334027	3.007914516	2.020125	9.3	47.20000004	26.47222222
136	21.409	52.7	2pts	flattened Bayes 0.005	-84.44588377	71.31107285	5.042375	8	32.60000004	101.3055556
136	9.9696	37.5	2pts	flattened Bayes 0.005	-115.9917084	134.5407641	5.042375	8	32.60000004	101.3055556
136	31.818	35.5	2pts	flattened Bayes 0.005	-10.93912475	1.196644503	1.217375	8	32.60000004	101.3388889
136	23.262	25.2	2pts	flattened Bayes 0.005	-7.998019066	0.63968309	1.217375	8	32.60000004	101.3388889
136	22.322	26.9	2pts	flattened Bayes 0.005	-18.60143838	3.460135099	1.242375	8	44.9	101.4055556
136	15.504	20.2	2pts	flattened Bayes 0.005	-26.30517589	6.919622786	1.242375	8	44.9	101.4055556
136	25.094	24.1	2pts	flattened Bayes 0.005	4.041143229	0.163308386	2.502791667	8	37.60000004	101.4722222
136	18.916	17.6	2pts	flattened Bayes 0.005	7.207799321	0.51952371	2.502791667	8	37.60000004	101.4722222
136	22.632	29.9	2pts	flattened Bayes 0.005	-27.67075306	7.656705752	5.992375	8	50.6	101.6722222
136	15.983	21.6	2pts	flattened Bayes 0.005	-29.8911742	8.934822951	5.992375	8	50.6	101.6722222
138	27.543	29.5	2pts	flattened Bayes 0.005	-6.861490455	0.470800513	1.46875	4	19.6	4.53888889
138	10.264	12.1	2pts	flattened Bayes 0.005	-16.41924522	2.695916134	1.46875	4	19.6	4.53888889
138	23.078	31.9	2pts	flattened Bayes 0.005	-32.09283713	10.29950195	4.53125	4	13.09999998	4.672222223
138	11.211	10.9	2pts	flattened Bayes 0.005	2.813079463	0.079134161	4.53125	4	13.09999998	4.672222223
139	24.021	25.3	2pts	flattened Bayes 0.005	-5.186431743	0.268990742	1.961791667	9	13.09999998	10.97222222
139	11.9	10.6	2pts	flattened Bayes 0.005	11.55555556	1.335308642	1.961791667	9	13.09999998	10.97222222
139	9.4118	11.9	2pts	flattened Bayes 0.005	-23.35044435	5.452432516	2.856958333	9	20.70000001	11.07222222
141	20.322	24.2	2pts	flattened Bayes 0.005	-17.42060105	3.03477341	1.590958333	9.5	38.60000003	21.50138889
141	7.1943	8.2	2pts	flattened Bayes 0.005	-13.06587503	1.707170903	1.590958333	9.5	38.60000003	21.50138889
141	5.1694	11.3	2pts	flattened Bayes 0.005	-74.44837092	55.42559932	9.002083333	9.5	33.30000004	21.8
142	12.673	16	2pts	flattened Bayes 0.005	-23.20650089	5.385416835	3.102083333	6.8	3.899999995	3.6375
143	33.792	36.9	2pts	flattened Bayes 0.005	-8.793074181	0.773181536	5.739583333	2.8	29.30000002	4.733333333
143	16.666	18.1	2pts	flattened Bayes 0.005	-8.249439107	0.680532456	5.739583333	2.8	29.30000002	4.733333333
143	24.542	45.4	2pts	flattened Bayes 0.005	-59.64370478	35.5737152	3.003458333	2.8	29.30000002	4.833333333
143	13.906	21.8	2pts	flattened Bayes 0.005	-44.21665826	19.55112868	3.003458333	2.8	29.30000002	4.833333333
146	25.756	40	2pts	flattened Bayes 0.005	-43.32380315	18.76951919	1.754166667	26	25.3	99.0388889
150	11.643	5.7	2pts	flattened Bayes 0.005	68.53485556	46.97026427	4.479166667	11	26.69999999	27.70277778
151	23.827	26.8	2pts	flattened Bayes 0.005	-11.7447212	1.37938476	3.498625	9	15.99999999	14.80555556
151	8.837	14.9	2pts	flattened Bayes 0.005	-51.08480431	26.09657232	3.498625	9	15.99999999	14.80555556
152	22.248	47.6	2pts	flattened Bayes 0.005	-72.59191387	52.69585959	3.9875	12	26.99999998	38.57222223
152	12.589	30.7	2pts	flattened Bayes 0.005	-83.67483656	70.01478274	3.9875	12	26.99999998	38.57222223
152	9.7868	16.8	2pts	flattened Bayes 0.005	-52.75700724	27.83301813	0.741666667	12	26.99999998	38.60555557
152	22.094	28.7	2pts	flattened Bayes 0.005	-26.01094617	6.765693209	2.006958333	12	26.99999998	38.7138889
154	27.695	25.5	2pts	flattened Bayes 0.005	8.252655325	0.681063199	1.871541667	3	23.60000002	3.736458333
154	13.25	13.4	2pts	flattened Bayes 0.005	-1.125703565	0.012672085	1.871541667	3	23.60000002	3.736458333
156	21.37	24.7	2pts	flattened Bayes 0.005	-14.45626221	2.089835171	2.25	10.5	37.8	25.77222222
156	33.169	49.5	2pts	flattened Bayes 0.005	-39.50936869	15.60990214	1.499291667	10.5	36.99999998	25.83333333
156	15.142	16	2pts	flattened Bayes 0.005	-5.510243401	0.303627823	1.499291667	10.5	36.99999998	25.83333333
156	30.566	52.5	2pts	flattened Bayes 0.005	-52.81101774	27.89003595	1.997208333	10.5	39.89999999	25.90555556
156	11.253	14.1	2pts	flattened Bayes 0.005	-22.45888061	5.044013181	1.997208333	10.5	39.89999999	25.90555556
156	27.945	20.3	2pts	flattened Bayes 0.005	31.69240336	10.04408431	2.001375	10.5	32.1	25.97222222
158	21.316	18.3	2pts	flattened Bayes 0.005	15.22617124	2.318362907	3.475708333	18	48.60000003	54.87222223
158	9.6782	5.4	2pts	flattened Bayes 0.005	56.74682654	32.20202323	3.475708333	18	48.60000003	54.87222223
159	28.093	33.7	2pts	flattened Bayes 0.005	-18.14768663	3.293385301	1.745125	11.5	52.20000004	53.13333333
159	16.738	20.8	2pts	flattened Bayes 0.005	-21.64206937	4.683791666	1.745125	11.5	52.20000004	53.13333333
162	8.2617	6.5	2pts	flattened Bayes 0.005	23.86852463	5.697064679	1.890958333	8	41.99999998	25.76944444
164	26.723	23	2pts	flattened Bayes 0.005	14.97496129	2.242494655	1.754166667	6	50.70000002	7.305555557
164	16.256	11.8	2pts	flattened Bayes 0.005	31.76504135	10.09017852	1.754166667	6	50.70000002	7.305555557
164	6.5479	8.6	2pts	flattened Bayes 0.005	-27.09418467	7.340948431	1.6	6	50.70000002	7.369444443
165	19.827	20.8	2pts	flattened Bayes 0.005	-4.789918035	0.229433148	1.2375	10.5	36.10000002	33.47222223
166	24.87	28.1	2pts	flattened Bayes 0.005	-12.19558241	1.487322302	1.98125	25	41.89999996	127.2708333
166	9.3231	11.8	2pts	flattened Bayes 0.005	-23.45205013	5.499986551	1.98125	25	41.89999996	127.2708333
168	20.836	26.2	2pts	flattened Bayes 0.005	-22.80806191	5.202076881	1.986125	17	16.69999999	40.26666667
168	10.218	8.6	2pts	flattened Bayes 0.005	17.19630141	2.957127823	1.986125	17	16.69999999	40.26666667
170	23.585	23.6	2pts	flattened Bayes 0.005	-0.063579527	4.04E-05	1.897208333	12	363.4	48.8814352
172	22.21	36.4	2pts	flattened Bayes 0.005	-48.42177103	23.4466791	1.739583333	2.4	25.19999997	3.133333333
172	13.831	20	2pts	flattened Bayes 0.005	-36.46951021	13.30025175	1.739583333	2.4	25.19999997	3.133333333
172	23.492	19.6	2pts	flattened Bayes 0.005	18.06367771	3.262964525	1.510416667	2.4	25.19999997	3.205555556
172	14.973	10.6	2pts	flattened Bayes 0.005	34.20013295	11.69649094	1.510416667	2.4	25.19999997	3.205555556
172	20.911	33.9	2pts	flattened Bayes 0.005	-47.39559577	22.46342499	1.5	2.4	21.59999996	3.238888889
172	12.325	5.6	2pts	flattened Bayes 0.005	75.0348675	56.30231341	1.5	2.4	21.59999996	3.238888889
172	24.288	17	2pts	flattened Bayes 0.005	35.30323581	12.46318458	4.75	2.4	16.69999999	3.405555557
172	5.1003	8.9	2pts	flattened Bayes 0.005	-54.28026542	29.46347214	4.75	2.4	16.69999999	3.405555557
173	27.479	41.5	2pts	flattened Bayes 0.005	-40.65295235	16.52662535	1.5	6	33.30000004	5.472222223
173	17.274	27.8	2pts	flattened Bayes 0.005	-46.70541776	21.81396048	1.5	6	33.30000004	5.472222223
173	14.825	16	2pts	flattened Bayes 0.005	-7.623682076	0.581205284	2.154875	6	28.39999997	5.53888889
175	4.6519	12.6	2pts	flattened Bayes 0.005	-92.14173511	84.9009935	4.693041667	30	37.99999997	139.9333333
178	24.377	31.3	2pts	flattened Bayes 0.005	-24.8684376	6.184391884	2.0625	4.3	25.99999999	12.04166667
179	26.242	39.9	2pts	flattened Bayes 0.005	-41.29902331	17.05609327	1.734041667	7.5	27.39999999	5.03888889
179	16.487	23.8	2pts	flattened Bayes 0.005	-36.3045151	13.18017817	1.734041667	7.5	27.39999999	5.03888889
179	22.227	19.5	2pts	flattened Bayes 0.005	13.07067366	1.7084251	1.749291667	7.5	19.79999996	5.105555557
179	14.107	12.3	2pts	flattened Bayes 0.005	13.68576514	1.873001674	1.749291667	7.5	19.79999996	5.105555557
179	17.23	17.8	2pts	flattened Bayes 0.005	-3.254353411	0.105908161	3.260416667	7.5	26.90000004	5.205555557
179	11.769	8.9	2pts	flattened Bayes 0.005	27.76138178	7.706943183	3.260416667	7.5	26.90000004	5.205555557
180	24.298	28.8	2pts	flattened Bayes 0.005	-16.95732419	2.875508438	1.743041667	7.5	57.20000004	6.175
180	16.23	19.6	2pts	flattened Bayes 0.005	-18.81105219	3.538556845	1.743041667	7.5	57.20000004	6.175
180	25.986	26.9	2pts	flattened Bayes 0.005	-3.456491321	0.119473323	1	7.5	37.50000002	6.2
180	18.217	21.8	2pts	flattened Bayes 0.005	-17.90738936	3.206745937	1	7.5	37.50000002	6.2
180	23.127	28.8	2pts	flattened Bayes 0.005	-21.84990467	4.774183343	3.5	7.5	25.19999997	6.3
180	17.993	19	2pts	flattened Bayes 0.005	-5.444273241	0.296401111	3.5	7.5	25.19999997	6.3
180	25.308	35.3	2pts	flattened Bayes 0.005	-32.97254488	10.87188716	4.006958333	7.5	42.99999997	6.433333333
180	17.981	14.4	2pts	flattened Bayes 0.005	22.11790865	4.892018831	4.006958333	7.5	42.99999997	6.433333333
183	24.799	25.8	2pts	flattened Bayes 0.005	-3.956599933	0.15654683	3.990958333	17	32.69999998	80.1388889
183	12.81	15.3	2pts	flattened Bayes 0.005	-17.71611526	3.1386074	3.990958333	17	32.69999998	80.1388889
184	21.674	32.9	2pts	flattened Bayes 0.005	-41.14046982	16.92538257	1.5	2.7	11.10000001	16.80555556
184	12.861	16.8	2pts	flattened Bayes 0.005	-26.56012946	7.054404771	1.5	2.7	11.10000001	16.80555556
184	23.934	17.8	2pts	flattened Bayes 0.005	29.39569655	8.641069759	1.505541667	2.7	11.10000001	16.83333333
184	13.466	8.4	2pts	flattened Bayes 0.005	46.33677856	21.47097047	1.505541667	2.7	11.10000001	16.83333333
184	20.835	27.1	2pts	flattened Bayes 0.005	-26.13956399	6.832768057	1.484708333	2.7	11.10000001	16.87222222
184	9.5635	10.9	2pts	flattened Bayes 0.005	-13.06228162	1.706232012	1.484708333	2.7	11.10000001	16.87222222
184	25.298	37.2	2pts	flattened Bayes 0.005	-38.0876188	14.50666706	2.993041667	2.7	9.000000022	16.97222222
184	10.415	22	2pts	flattened Bayes 0.005	-71.47925343	51.09283671	2.993041667	2.7	9.000000022	16.97222222
184	22.263	30.5	2pts	flattened Bayes 0.005	-31.22263708	9.748530659	1.016666667	2.7	9.000000022	17.03819444
184	14.623	20.1	2pts	flattened Bayes 0.005	-31.54681335	9.952014326	1.016666667	2.7	9.000000022	17.03819444
188	26.471	33.6	2pts	flattened Bayes 0.005	-23.73524662	5.633619323	1.742375	6.5	13.00000004	3.43888889
188	14.329	17.8	2pts	flattened Bayes 0.005	-21.6066482	4.668472464	1.742375	6.5	13.00000004	3.43888889
188	24.538	14.8	2pts	flattened Bayes 0.005	49.50938024	24.51178732	2.260416667	6.5	13.00000004	3.505555557
188	14.047	7.3	2pts	flattened Bayes 0.005	63.21262941	39.95836517	2.260416667	6.5	13.00000004	3.505555557
191	22.811	35.5	2pts	flattened Bayes 0.005	-43.52180549	18.94147553	1.775708333	14.5	41	24.93888889
191	14.587	23.6	2pts	flattened Bayes 0.005	-47.20454605	22.28269168	1.775708333	14.5	41	24.93888889
191	25.633	29.1	2pts	flattened Bayes 0.005	-12.66877387	1.604978313	1.250708333	14.5	44.00000004	24.97222222
191	17.674	20.5	2pts	flattened Bayes 0.005	-14.80588882	2.192143439	1.250708333	14.5	44.00000004	24.97222222
191	21.377	21.2	2pts	flattened Bayes 0.005	0.831434812	0.006912838	3.002791667	14.5	61.00000001	25.07222222
191	15.209	11.7	2pts	flattened Bayes 0.005	26.08049352	6.80192142	3.002791667	14.5	61.00000001	25.07222222
195	27.102	32.6	2pts	flattened Bayes 0.005	-18.41814345	3.39228008	2.738208333	7.5	25.00000001	7.872222223
195	13.042	18	2pts	flattened Bayes 0.005	-31.94381805	10.20407512	2.738208333	7.5	25.00000001	7.872222223
197	30.289	22	2pts	flattened Bayes 0.005	31.70456501	10.05179443	0.700708333	10	10	14.00277778
197	13.827	12.5	2pts	flattened Bayes 0.005	10.08090553	1.016246564	0.700708333	10	10	14.00277778
197	19.611	48.8	2pts	flattened Bayes 0.005	-85.33422988	72.81930788	2.25625	10	10	14.07222222
197	11.466	32.2	2pts	flattened Bayes 0.005	-94.96633536	90.18604852	2.25625	10	10	14.07222222
198	24.221	21.3	2pts	flattened Bayes 0.005	12.83363722	1.647022444	3.007625	7	8.000000039	19.67222222
198	14.23	12.9	2pts	flattened Bayes 0.005	9.804644305	0.9613105	3.007625	7	8.000000039	19.67222222
207	29.145	31.7	2pts	flattened Bayes 0.005	-8.39838935	0.705329437	1.404875	10	51.99999999	23.5
207	21.4	19	2pts	flattened Bayes 0.005	11.88118812	1.411626311	1.404875	10	51.99999999	23.5
208	12.854	21.9	2pts	flattened Bayes 0.005	-52.05731714	27.09964268	0.65625	22	18.00000004	79.86944443
208	7.7714	8.2	2pts	flattened Bayes 0.005	-5.36709368	0.288056946	0.65625	22	18.00000004	79.86944443
208	21.935	43.3	2pts	flattened Bayes 0.005	-65.50164789	42.90465876	2.3375	22	13.00000004	79.9361111
208	8.3261	18.2	2pts	flattened Bayes 0.005	-74.44667705	55.42307723	2.3375	22	13.00000004	79.9361111
208	21.613	23.8	2pts	flattened Bayes 0.005	-9.631603285	0.927677818	2.311125	22	13.00000004	80.00555557
208	12.702	15.6	2pts	flattened Bayes 0.005	-20.47911808	4.193942775	2.311125	22	13.00000004	80.00555557
211	18.628	26.8	2pts	flattened Bayes 0.005	-35.97781104	12.94402887	2.772916667	27	55.00000003	102.3055556
211	7.262	10.8	2pts	flattened Bayes 0.005	-39.17617097	15.34772372	2.772916667	27	55.00000003	102.3055556
214	13.117	19.8	2pts	flattened Bayes 0.005	-40.60515843	16.48778891	1.00625	12	20.99999999	50.97222223
214	4.8989	8.5	2pts	flattened Bayes 0.005	-53.75217369	28.89296176	1.00625	12	20.99999999	50.97222223
215	22.412	32	2pts	flattened Bayes 0.005	-35.24222598	12.42014492	2.700708333	13	40.00000002	30.07222222
215	12.346	14.4	2pts	flattened Bayes 0.005	-15.35930606	2.359082828	2.700708333	13	40.00000002	30.07222222
215	24.667	27.5	2pts	flattened Bayes 0.005	-10.86127245	1.179672393	3.019458333	13	20.00000001	30.17222222
215	15.022	12.6	2pts	flattened Bayes 0.005	17.53674607	3.075374628	3.019458333	13	20.00000001	30.17222222
216	25.673	41.4	2pts	flattened Bayes 0.005	-46.89517391	21.99157337	3.002083333	3	29.00000003	3.469444443
216	13.193	20.1	2pts	flattened Bayes 0.005	-41.49220557	17.21603123	3.002083333	3	29.00000003	3.469444443
216	18.053	24.2	2pts	flattened Bayes 0.005	-29.09615885	8.4658646	2.011125	3	27.99999996	3.53611111
216	9.4476	9.5	2pts	flattened Bayes 0.005	-0.553104351	0.003059244	2.011125	3	27.99999996	3.53611111
216	23.567	34.1	2pts	flattened Bayes 0.005	-36.53042468	13.34471927	3.974291667	3	22.99999996	3.669444443
216	9.6568	8.7	2pts	flattened Bayes 0.005	10.42447485	1.08669676	3.974291667	3	22.99999996	3.669444443
219	24.555	22.6	2pts	flattened Bayes 0.005	8.291803626	0.687540074	7.188208333	14.5	38.69999996	62.5388889
219	7.9832	6.5	2pts	flattened Bayes 0.005	20.48166151	4.194984583	7.188208333	14.5	38.69999996	62.5388889
219	19.842	28.2	2pts	flattened Bayes 0.005	-34.79455476	12.10661041	5.770125	14.5	16.99999997	62.7388889
219	7.097	11.9	2pts	flattened Bayes 0.005	-50.56587882	25.56908101	5.770125	14.5	16.99999997	62.7388889
220	25.39	31.1	2pts	flattened Bayes 0.005	-20.21596743	4.08685339	2.935416667	54	40.00000002	157.4027778
220	15.216	17.3	2pts	flattened Bayes 0.005	-12.81830483	1.643089388	2.935416667	54	40.00000002	157.4027778
220	23.77	38.2	2pts	flattened Bayes 0.005	-46.57092141	21.68850721	4.984041667	54	73.99999996	157.5694444
220	13.127	26.4	2pts	flattened Bayes 0.005	-67.15915703	45.10352373	4.984041667	54	73.99999996	157.5694444
221	10.719	9.9	2pts	flattened Bayes 0.005	7.944129201	0.631091888	1.038208333	7	8.000000039	11.13611111
221	4.8829	4.8	2pts	flattened Bayes 0.005	1.712296936	0.029319608	1.038208333	7	8.000000039	11.13611111
221	21.37	22.8	2pts	flattened Bayes 0.005	-6.47498302	0.419254051	1.460416667	7	3.000000037	11.20555556
221	7.0962	6.6	2pts	flattened Bayes 0.005	7.245805406	0.52501696	1.460416667	7	3.000000037	11.20555556
222	26.446	41	2pts	flattened Bayes 0.005	-43.15748895	18.62568853	4.504166667	8	34.00000003	42.20555557
222	11.626	26.9	2pts	flattened Bayes 0.005	-79.29190676	62.87206478	4.504166667	8	34.00000003	42.20555557
223	20.31	17	2pts	flattened Bayes 0.005	17.74323238	3.148222952	2.004875	8	25.99999999	14.47222222
223	11.357	8.4	2pts	flattened Bayes 0.005	29.93369439	8.960260596	2.004875	8	25.99999999	14.47222222
227	22.426	31.5	2pts	flattened Bayes 0.005	-33.6535252	11.32559758	3.265291667	21	25.99999999	66.84027777
227	10.577	15.9	2pts	flattened Bayes 0.005	-40.20848283	16.16722092	3.265291667	21	25.99999999	66.84027777
232	12.584	11.8	2pts	flattened Bayes 0.005	6.430446194	0.413506383	2.872208333	10	30.00000001	9
233	22.878	26.7	2pts	flattened Bayes 0.005	-15.41812901	2.377187021	3.255541667	6	86.00000002	9.53888889
233	11.485	13.4	2pts	flattened Bayes 0.005	-15.39079767	2.368766529	3.255541667	6	86.00000002	9.53888889
234	29.794	43.2	2pts	flattened Bayes 0.005	-36.73178617	13.49224116	4.992375	12	36.99999998	29.57222222
234	14.416	22.9	2pts	flattened Bayes 0.005	-45.47111159	20.67621989	4.992375	12	36.99999998	29.57222222
234	25.436	27.9	2pts	flattened Bayes 0.005	-9.239538023	0.853690629	2.004875	12	51.99999999	29.63888889
234	13.704	18.7	2pts	flattened Bayes 0.005	-30.8356993	9.508403511	2.004875	12	51.99999999	29.63888889
234	25.218	31.7	2pts	flattened Bayes 0.005	-22.77662602	5.18774693	2	12	41.99999998	29.70555556
234	16.804	18.7	2pts	flattened Bayes 0.005	-10.68048671	1.140727963	2	12	41.99999998	29.70555556
238	29.426	39.3	2pts	flattened Bayes 0.005	-28.73439455	8.256654303	1.71875	8	14.00000002	10.03888889
238	15.716	22.2	2pts	flattened Bayes 0.005	-34.20192003	11.69771334	1.71875	8	14.00000002	10.03888889
242	22.486	22.1	2pts	flattened Bayes 0.005	1.73148522	0.029980411	1.750708333	10	14.00000002	21.97222222
242	6.7951	8.9	2pts	flattened Bayes 0.005	-26.82238406	7.194402865	1.750708333	10	14.00000002	21.97222222
244	25.881	29.7	2pts	flattened Bayes 0.005	-13.74210612	1.888454805	6.206958333	9	34.00000003	7.172222223
244	13.615	15.5	2pts	flattened Bayes 0.005	-12.9486519	1.67667586	6.206958333	9	34.00000003	7.172222223
245	60.531	18.2	2pts	flattened Bayes 0.005	107.5332461	115.6339902	1.529875	29	44.00000004	125.8083333
245	12.117	7.3	2pts	flattened Bayes 0.005	49.6163156	24.61778774	1.529875	29	44.00000004	125.8083333
245	11.689	27.8	2pts	flattened Bayes 0.005	-81.59740687	66.58136808	3.308333333	29	68.99999996	125.9083333
245	4.8144	10.9	2pts	flattened Bayes 0.005	-77.45252762	59.98894034	3.308333333	29	68.99999996	125.9083333
1	26.947	20.1	peak	flattened Bayes 0.005	29.10706315	8.472211252	1.136791667	6	54.00000004	7.472222223
4	25.933	37.9	peak	flattened Bayes 0.005	-37.49471277	14.05853485	1.98125	11.5	8.000000039	19.53333333
4	4.625	12.7	peak	flattened Bayes 0.005	-93.21789322	86.89575616	1.98125	11.5	8.000000039	19.53333333
8	25.46	36.9	peak	flattened Bayes 0.005	-36.69018602	13.4616975	1.85	5	41	3.33888889
8	20.345	25.8	peak	flattened Bayes 0.005	-23.64286488	5.589850598	1.85	5	41	3.33888889
16	22.023	22.3	peak	flattened Bayes 0.005	-1.249915394	0.015622885	1.494458333	9	18.00000004	5.005555557
16	12.603	13.5	peak	flattened Bayes 0.005	-6.872773244	0.472350121	1.494458333	9	18.00000004	5.005555557
17	29.72	28.5	peak	flattened Bayes 0.005	4.190999656	0.175644781	1.993041667	6	11.99999997	5.769444443
17	13.792	12.4	peak	flattened Bayes 0.005	10.62919976	1.129798874	1.993041667	6	11.99999997	5.769444443
21	20.07	15.5	peak	flattened Bayes 0.005	25.69581108	6.602747069	2.004166667	15	34.00000003	98.0736111
21	9.229	16.1	peak	flattened Bayes 0.005	-54.25401713	29.43498375	4.142375	15	10.99999999	98.2388889
26	29.3	40.8	peak	flattened Bayes 0.005	-32.81027104	10.76513886	4.018041667	4	15.00000001	3.402777777
26	10.969	19.2	peak	flattened Bayes 0.005	-54.56594518	29.77442373	4.018041667	4	15.00000001	3.402777777
26	26.994	34.2	peak	flattened Bayes 0.005	-23.55132856	5.54665077	1.990291667	4	15.00000001	3.469444443
26	14.078	16.2	peak	flattened Bayes 0.005	-14.01677786	1.964700615	1.990291667	4	15.00000001	3.469444443
26	27.853	35.9	peak	flattened Bayes 0.005	-25.24430223	6.37274795	5	4	20.00000001	3.63611111
26	16.235	15.1	peak	flattened Bayes 0.005	7.244295516	0.524798175	5	4	20.00000001	3.63611111
26	29.122	25.5	peak	flattened Bayes 0.005	13.26205558	1.758821183	3	4	20.00000001	3.73611111
26	18.674	6.3	peak	flattened Bayes 0.005	99.09505886	98.19830691	3	4	20.00000001	3.73611111
27	27.858	35.3	peak	flattened Bayes 0.005	-23.56629406	5.553702155	4.297916667	32	50.00000002	137.0722222
27	16.183	13.6	peak	flattened Bayes 0.005	17.34546553	3.008651746	4.297916667	32	50.00000002	137.0722222
28	5.6762	14.2	peak	flattened Bayes 0.005	-85.76890955	73.56305845	9.78125	17	22.99999996	83.77916667
32	22.306	24.6	peak	flattened Bayes 0.005	-9.781264657	0.956731383	1.9625	5	30.00000001	3.605555557
32	12.864	15.23	peak	flattened Bayes 0.005	-16.84345412	2.837019466	1.9625	5	30.00000001	3.605555557
33	22.875	39.1	peak	flattened Bayes 0.005	-52.35982251	27.41551013	1.940291667	5.2	27.99999996	4.605555557
33	13.22	24.5	peak	flattened Bayes 0.005	-59.80911983	35.77130815	1.940291667	5.2	27.99999996	4.605555557
33	22.057	24.7	peak	flattened Bayes 0.005	-11.30525911	1.278088834	1.249291667	5.2	31	4.63888889
33	15.89	14	peak	flattened Bayes 0.005	12.64637002	1.599306748	1.249291667	5.2	31	4.63888889
33	20.283	29.1	peak	flattened Bayes 0.005	-35.70864468	12.75107305	6.146541667	5.2	31.69999999	4.833333333
33	12.83	17.8	peak	flattened Bayes 0.005	-32.4518446	10.53122218	6.146541667	5.2	31.69999999	4.833333333
34	18.754	16.6	peak	flattened Bayes 0.005	12.18532556	1.484821591	3.499291667	8	11.99999997	22.60555556
34	7.142	7.1	peak	flattened Bayes 0.005	0.589804803	0.003478697	3.499291667	8	11.99999997	22.60555556
34	23.001	28.8	peak	flattened Bayes 0.005	-22.38952916	5.01291016	1.500708333	8	13.00000004	22.67233333
34	6.5666	11.9	peak	flattened Bayes 0.005	-57.7626634	33.36525283	1.500708333	8	13.00000004	22.67233333
34	28.079	34.1	peak	flattened Bayes 0.005	-19.3666672	3.750677985	3.493041667	8	10.99999999	22.77233333
34	9.6289	12.8	peak	flattened Bayes 0.005	-28.27691059	7.995836727	3.493041667	8	10.99999999	22.77233333
35	13.44	18	peak	flattened Bayes 0.005	-29.00763359	8.414428064	8.847208333	17	33.09999999	92.90416667
37	26.265	29.2	peak	flattened Bayes 0.005	-10.5832507	1.120051954	2.014583333	5	10	4.372222223
37	9.6176	12.4	peak	flattened Bayes 0.005	-25.27432599	6.387915544	2.014583333	5	10	4.372222223
40	32.551	28.2	peak	flattened Bayes 0.005	14.32404405	2.051782379	1.291666667	4.8	22.99999996	5.640277777
40	19.895	15	peak	flattened Bayes 0.005	28.05559536	7.871164309	1.291666667	4.8	22.99999996	5.640277777
44	21.18	26.6	peak	flattened Bayes 0.005	-22.68731687	5.147143467	4.077791667	9	14.00000002	15.50555556
44	8.5696	15.4	peak	flattened Bayes 0.005	-56.99219011	32.48109733	4.077791667	9	14.00000002	15.50555556
44	23.329	28.8	peak	flattened Bayes 0.005	-20.99023576	4.405899973	4.007625	9	19.00000003	15.63333333
44	11.345	15.8	peak	flattened Bayes 0.005	-32.82372444	10.77396886	4.007625	9	19.00000003	15.63333333
45	27.182	28.3	peak	flattened Bayes 0.005	-4.0301359	0.162419954	1.981958333	28	35.00000002	118.4722222
45	16.063	10.5	peak	flattened Bayes 0.005	41.88532922	17.54380804	1.981958333	28	35.00000002	118.4722222
45	23.872	25.1	peak	flattened Bayes 0.005	-5.015110675	0.251513351	5.041666667	28	24.00000003	118.6388889
45	15.854	13.9	peak	flattened Bayes 0.005	13.13436849	1.725116356	5.041666667	28	24.00000003	118.6388889
50	25.757	32	peak	flattened Bayes 0.005	-21.61815884	4.673447915	4.925708333	10	14.00000002	28.66666667
50	11.911	11.4	peak	flattened Bayes 0.005	4.384196302	0.192211772	4.925708333	10	14.00000002	28.66666667
53	26.362	26.9	peak	flattened Bayes 0.005	-2.02020202	0.040812162	2.513208333	6	8.000000039	4.972222223
53	14.851	16.9	peak	flattened Bayes 0.005	-12.9066801	1.665823913	2.513208333	6	8.000000039	4.972222223
54	18.488	15.1	peak	flattened Bayes 0.005	20.17387162	4.069850962	3.74375	25	36.99999998	105.2722222
55	23.666	35.9	peak	flattened Bayes 0.005	-41.07712453	16.8733016	1.495125	17	30.00000001	55.30555557
55	9.6887	15.9	peak	flattened Bayes 0.005	-48.54721029	23.56831627	1.495125	17	30.00000001	55.30555557
57	21.307	10.4	peak	flattened Bayes 0.005	68.79868799	47.33259469	1.75	9	15.00000001	29.37222222
57	10.205	4.5	peak	flattened Bayes 0.005	77.59265556	60.20620197	1.75	9	15.00000001	29.37222222
58	6.3945	28.6	peak	flattened Bayes 0.005	-126.9085142	161.0577098	1.402083333	12	15.00000001	37.66666667
58	19.238	36.3	peak	flattened Bayes 0.005	-61.44261587	37.75195045	1.745125	12	21.29999998	37.775
58	12.523	26.5	peak	flattened Bayes 0.005	-71.63467699	51.31526947	1.745125	12	21.29999998	37.775
58	32.14	20	peak	flattened Bayes 0.005	46.56693517	21.68479452	0.235416667	12	31	37.8
58	24.581	11.4	peak	flattened Bayes 0.005	73.26644618	53.67972136	0.235416667	12	31	37.8
58	18.981	21.8	peak	flattened Bayes 0.005	-13.82506559	1.911324387	1.510416667	12	26.69999999	37.83333333
58	11.826	13.8	peak	flattened Bayes 0.005	-15.40622805	2.373518627	1.510416667	12	26.69999999	37.83333333
60	8.2782	12.7	peak	flattened Bayes 0.005	-42.15614304	17.77140396	1.645833333	12.2	27.99999996	24.43680556
62	26.976	38	peak	flattened Bayes 0.005	-33.93252893	11.5141652	0.75	38	46.59999998	186.3666667
62	17.084	23	peak	flattened Bayes 0.005	-29.51801217	8.713130427	0.75	38	46.59999998	186.3666667
65	9.8236	20.2	peak	flattened Bayes 0.005	-69.12162432	47.77798949	3.729166667	32	63.90000002	168.8416667
66	1.4601	7	peak	flattened Bayes 0.005	-130.965355	171.5192422	1.889583333	13	14.00000002	25.10277778
68	21.634	30.8	peak	flattened Bayes 0.005	-34.96204753	12.22344767	1.240291667	10	33.39999997	26.13888889
68	3.7126	8.9	peak	flattened Bayes 0.005	-82.25742511	67.66283986	1.240291667	10	33.39999997	26.13888889
71	21.392	41	peak	flattened Bayes 0.005	-62.85421208	39.50651976	4.495833333	22	53.29999996	55.26666667
71	9.5663	16.6	peak	flattened Bayes 0.005	-53.76151768	28.90300783	4.495833333	22	53.29999996	55.26666667
71	19.342	11.6	peak	flattened Bayes 0.005	50.04201409	25.04203174	1.9	22	33.79999998	55.33333333
73	28.423	46.8	peak	flattened Bayes 0.005	-48.8600561	23.87305082	4.236791667	54	79.30000004	164.8069444
73	17.547	28	peak	flattened Bayes 0.005	-45.89983973	21.06795287	4.236791667	54	79.30000004	164.8069444
74	23.928	31.3	peak	flattened Bayes 0.005	-26.69660317	7.127086209	1.501375	7.4	27.99999996	10.96666667
74	7.9801	18.2	peak	flattened Bayes 0.005	-78.07380415	60.95518894	1.501375	7.4	27.99999996	10.96666667
75	20.669	19.4	peak	flattened Bayes 0.005	6.334073723	0.401204899	4.836791667	6	33.69999996	10.76666667
75	8.8088	12.9	peak	flattened Bayes 0.005	-37.69162736	14.20658773	4.836791667	6	33.69999996	10.76666667
76	18.965	26.5	peak	flattened Bayes 0.005	-33.14637633	10.98682264	4.253458333	9	26.59999997	16.86666667
76	7.3107	17.6	peak	flattened Bayes 0.005	-82.60948107	68.24326362	4.253458333	9	26.59999997	16.86666667
76	6.2056	8.8	peak	flattened Bayes 0.005	-34.57909047	11.95713498	10.02083333	9	35.40000003	17.2125
78	2.0307	16	peak	flattened Bayes 0.005	-154.9501683	240.0955466	1.633333333	15	27.20000003	28.23333333
82	28.318	27.4	peak	flattened Bayes 0.005	3.295164938	0.10858112	1.503458333	39	51.00000001	149.6069444
82	9.2188	11.5	peak	flattened Bayes 0.005	-22.02058034	4.849059586	1.503458333	39	51.00000001	149.6069444
83	16.972	17.7	peak	flattened Bayes 0.005	-4.199353946	0.176345736	2.033333333	8.2	20.99999999	9.472222223
83	6.9191	8.5	peak	flattened Bayes 0.005	-20.50573639	4.20485225	2.033333333	8.2	20.99999999	9.472222223
84	7.8586	4.3	peak	flattened Bayes 0.005	58.53634464	34.26503644	7.554166667	15	20.00000001	57.06944443
85	29.98	23.1	peak	flattened Bayes 0.005	25.92313489	6.720089226	1.99375	14	40.70000002	55.26666667
85	16.782	8.3	peak	flattened Bayes 0.005	67.63415996	45.74379593	1.99375	14	40.70000002	55.26666667
90	65.839	54.3	peak	flattened Bayes 0.005	19.20941576	3.690016538	0.666666667	15	98.10000002	76.53333333
102	18.473	18.4	peak	flattened Bayes 0.005	0.395953679	0.001567793	2.251375	12	31.10000002	26.53888889
102	6.3967	7.4	peak	flattened Bayes 0.005	-14.54405764	2.115296125	2.251375	12	31.10000002	26.53888889
102	25.83	32.9	peak	flattened Bayes 0.005	-24.07628129	5.796673206	1.498625	12	28.30000003	26.60555556
102	7.5979	11.9	peak	flattened Bayes 0.005	-44.1288549	19.47355835	1.498625	12	28.30000003	26.60555556
103	37.422	48.9	peak	flattened Bayes 0.005	-26.59345242	7.072117117	1.316666667	3.5	24.19999999	3.908333333
103	9.8582	14.8	peak	flattened Bayes 0.005	-40.08240666	16.06599324	1.316666667	3.5	24.19999999	3.908333333
103	13.172	12.4	peak	flattened Bayes 0.005	6.037853903	0.364556798	1.572208333	3.5	30.70000001	3.975
108	14.244	26.6	peak	flattened Bayes 0.005	-60.50337871	36.60658835	1.75	15	25.59999998	71.3
108	1.3403	11.4	peak	flattened Bayes 0.005	-157.9193583	249.3852371	1.75	15	25.59999998	71.3
108	22.625	33.9	peak	flattened Bayes 0.005	-39.89385228	15.9151945	3.008333333	15	31.80000002	71.4
108	6.7066	17.1	peak	flattened Bayes 0.005	-87.31528232	76.23958526	3.008333333	15	31.80000002	71.4
108	27.859	31.8	peak	flattened Bayes 0.005	-13.21175347	1.745504296	1.493041667	15	31.80000002	71.43333333
108	11.683	18	peak	flattened Bayes 0.005	-42.56308325	18.11616055	1.493041667	15	31.80000002	71.43333333
108	26.544	24	peak	flattened Bayes 0.005	10.06647673	1.013339538	1.99375	15	13.49999999	71.5
108	11.119	10.4	peak	flattened Bayes 0.005	6.682466657	0.446553606	1.99375	15	13.49999999	71.5
108	5.7146	5.4	peak	flattened Bayes 0.005	5.661022439	0.320471751	10.35904167	15	34.00000003	71.84305557
110	20.664	27	peak	flattened Bayes 0.005	-26.58610272	7.068208578	3.252791667	8	9.499999969	5.372222223
110	9.1639	9.8	peak	flattened Bayes 0.005	-6.708535691	0.450044511	3.252791667	8	9.499999969	5.372222223
110	25.239	30.5	peak	flattened Bayes 0.005	-18.87726726	3.563512193	3.495125	8	10.59999998	5.472222223
111	23.323	19	peak	flattened Bayes 0.005	20.42860856	4.173280476	4	7.5	20.70000001	3.544444443
111	10.45	6.1	peak	flattened Bayes 0.005	52.56797583	27.63392083	4	7.5	20.70000001	3.544444443
112	20.953	28.7	peak	flattened Bayes 0.005	-31.20455964	9.737245426	2.989583333	6	5.999999985	4.10138889
112	9.2855	15.5	peak	flattened Bayes 0.005	-50.14625487	25.14646877	2.989583333	6	5.999999985	4.10138889
112	26.04	23.2	peak	flattened Bayes 0.005	11.53533712	1.330640026	4.034708333	6	13.30000003	4.234722223
114	22.958	15.9	peak	flattened Bayes 0.005	36.32713984	13.19661089	1.796541667	10	23.20000001	19.73805556
114	11.657	8.9	peak	flattened Bayes 0.005	26.82298001	7.194722564	1.796541667	10	23.20000001	19.73805556
115	22.296	32.9	peak	flattened Bayes 0.005	-38.42307414	14.76332626	1.26875	7.5	21.29999998	6.205555557
115	5.8953	9.4	peak	flattened Bayes 0.005	-45.82714952	21.00127633	1.26875	7.5	21.29999998	6.205555557
115	27.595	22.6	peak	flattened Bayes 0.005	19.90238072	3.961047581	1.980541667	7.5	15.50000004	6.272222223
115	9.7372	5.7	peak	flattened Bayes 0.005	52.30482212	27.35794417	1.980541667	7.5	15.50000004	6.272222223
115	29.497	49.8	peak	flattened Bayes 0.005	-51.20748578	26.222066	3.981958333	7.5	24.40000004	6.405555557
115	5.2211	12	peak	flattened Bayes 0.005	-78.72783969	61.98072741	3.981958333	7.5	24.40000004	6.405555557
115	21.07	14.1	peak	flattened Bayes 0.005	39.63605345	15.71016733	2.51875	7.5	20.59999998	6.505555557
115	9.983	4.9	peak	flattened Bayes 0.005	68.30612108	46.65726177	2.51875	7.5	20.59999998	6.505555557
116	24.19	28.8	peak	flattened Bayes 0.005	-17.39950934	3.027429253	2.247208333	6	30.49999996	10.37222222
116	8.9865	13.4	peak	flattened Bayes 0.005	-39.43001362	15.54725974	2.247208333	6	30.49999996	10.37222222
118	20.812	28.5	peak	flattened Bayes 0.005	-31.18105127	9.72257958	2.257625	6	36.50000004	3.766666667
118	12.314	19.9	peak	flattened Bayes 0.005	-47.09753523	22.18177825	2.257625	6	36.50000004	3.766666667
118	23.717	23.3	peak	flattened Bayes 0.005	1.773826488	0.031464604	3.236125	6	36.50000004	3.866666667
118	15.559	11.2	peak	flattened Bayes 0.005	32.57969281	10.61436384	3.236125	6	36.50000004	3.866666667
118	15.664	8.8	peak	flattened Bayes 0.005	56.11510791	31.48905336	2.4375	6	29.09999997	3.97638889
119	26.22	34.8	peak	flattened Bayes 0.005	-28.12192724	7.908427915	2.497208333	59	73.29999997	121.1333333
119	18.602	16	peak	flattened Bayes 0.005	15.03959309	2.261893602	2.497208333	59	73.29999997	121.1333333
122	27.695	33	peak	flattened Bayes 0.005	-17.48084686	3.055800068	2.79375	18	50.30000001	70.9388889
122	16.2	23	peak	flattened Bayes 0.005	-34.69387755	12.0366514	2.79375	18	50.30000001	70.9388889
125	16.363	5.7	peak	flattened Bayes 0.005	96.65956579	93.43071658	3.169458333	13	34.89999999	51.00555557
126	21.741	16.7	peak	flattened Bayes 0.005	26.22720533	6.878662993	4.001375	6.3	29.70000003	6.033333333
126	10.572	6.1	peak	flattened Bayes 0.005	53.64683301	28.77982692	4.001375	6.3	29.70000003	6.033333333
126	23.44	28.9	peak	flattened Bayes 0.005	-20.86358426	4.35289148	3.246541667	6.3	29.70000003	6.133333333
126	6.5114	11.7	peak	flattened Bayes 0.005	-56.98189046	32.46935841	3.246541667	6.3	29.70000003	6.133333333
127	24.327	28.1	peak	flattened Bayes 0.005	-14.39334694	2.071684361	1.25	20	55.00000003	95.1
128	19.833	31.9	peak	flattened Bayes 0.005	-46.65107378	21.76322685	0.472916667	8	24.6	13.6349537
128	14.614	13.5	peak	flattened Bayes 0.005	7.924877285	0.6280368	3.561125	8	30.80000004	13.80555556
130	27.402	36.1	peak	flattened Bayes 0.005	-27.39441277	7.504538513	2.058333333	90	95.9	168.0388889
130	23.366	13.1	peak	flattened Bayes 0.005	56.30450282	31.70197038	2.058333333	90	95.9	168.0388889
130	27.045	16.4	peak	flattened Bayes 0.005	49.00448843	24.01439887	1.629166667	90	87.99999999	168.1
131	21.327	27.9	peak	flattened Bayes 0.005	-26.70485709	7.131493922	1.495125	7	24.70000003	10.23888889
131	4.2413	13.2	peak	flattened Bayes 0.005	-102.7297277	105.5339696	1.495125	7	24.70000003	10.23888889
131	24.733	33.5	peak	flattened Bayes 0.005	-30.11007504	9.066166191	4.753458333	7	5.299999988	10.40555556
131	7.3036	9.5	peak	flattened Bayes 0.005	-26.14201719	6.834050626	4.753458333	7	5.299999988	10.40555556
133	16.239	36.2	peak	flattened Bayes 0.005	-76.13036099	57.95831865	4.78125	9.3	37.50000002	26.10555556
133	8.4233	22.3	peak	flattened Bayes 0.005	-90.33339518	81.60122284	4.78125	9.3	37.50000002	26.10555556
133	26.741	23.8	peak	flattened Bayes 0.005	11.63807602	1.354448134	1.478458333	9.3	48.90000002	26.20555556
133	18.532	12.9	peak	flattened Bayes 0.005	35.83609061	12.8422539	1.478458333	9.3	48.90000002	26.20555556
133	19.916	18.1	peak	flattened Bayes 0.005	9.553872054	0.912764712	3.521541667	9.3	51.89999996	26.33888889
133	13.488	10.3	peak	flattened Bayes 0.005	26.8034303	7.184238759	3.521541667	9.3	51.89999996	26.33888889
133	21.836	34.5	peak	flattened Bayes 0.005	-44.95881852	20.21295362	1.992375	9.3	49.60000001	26.40555556
133	12.938	14.6	peak	flattened Bayes 0.005	-12.07059336	1.456992241	1.992375	9.3	49.60000001	26.40555556
133	27.255	17.8	peak	flattened Bayes 0.005	41.97092443	17.61558497	2.020125	9.3	47.20000004	26.47222222
133	20.013	10.1	peak	flattened Bayes 0.005	65.83867433	43.34731037	2.020125	9.3	47.20000004	26.47222222
136	20.114	52.7	peak	flattened Bayes 0.005	-89.50476557	80.11103059	5.042375	8	32.60000004	101.3055556
136	4.9341	37.5	peak	flattened Bayes 0.005	-153.4892928	235.5896301	5.042375	8	32.60000004	101.3055556
136	29.101	35.5	peak	flattened Bayes 0.005	-19.81083884	3.924693356	1.217375	8	32.60000004	101.3388889
136	19.031	25.2	peak	flattened Bayes 0.005	-27.89446316	7.781010749	1.217375	8	32.60000004	101.3388889
136	22.554	26.9	peak	flattened Bayes 0.005	-17.57592915	3.089132854	1.242375	8	44.9	101.4055556
136	15.202	20.2	peak	flattened Bayes 0.005	-28.2356929	7.972543535	1.242375	8	44.9	101.4055556
136	24.801	24.1	peak	flattened Bayes 0.005	2.867017034	0.082197867	2.502791667	8	37.60000004	101.4722222
136	17.682	17.6	peak	flattened Bayes 0.005	0.464826257	0.002160634	2.502791667	8	37.60000004	101.4722222
136	22.384	29.9	peak	flattened Bayes 0.005	-28.75066942	8.266009921	5.992375	8	50.6	101.6722222
136	14.853	21.6	peak	flattened Bayes 0.005	-37.01752942	13.70297484	5.992375	8	50.6	101.6722222
138	26.293	29.5	peak	flattened Bayes 0.005	-11.49606581	1.321595292	1.46875	4	19.6	4.53888889
138	12.693	12.1	peak	flattened Bayes 0.005	4.783608277	0.228829081	1.46875	4	19.6	4.53888889
138	23.803	31.9	peak	flattened Bayes 0.005	-29.0720428	8.451836725	4.53125	4	13.09999998	4.672222223
138	13.005	10.9	peak	flattened Bayes 0.005	17.61137837	3.101606482	4.53125	4	13.09999998	4.672222223
139	24.026	25.3	peak	flattened Bayes 0.005	-5.165632729	0.266837615	1.961791667	9	13.09999998	10.97222222
139	11.926	10.6	peak	flattened Bayes 0.005	11.77306224	1.386049945	1.961791667	9	13.09999998	10.97222222
139	10.794	11.9	peak	flattened Bayes 0.005	-9.74706971	0.950053679	2.856958333	9	20.70000001	11.07222222
141	20.161	24.2	peak	flattened Bayes 0.005	-18.20968869	3.315927622	1.590958333	9.5	38.60000003	21.50138889
141	6.8415	8.2	peak	flattened Bayes 0.005	-18.06335804	3.262849038	1.590958333	9.5	38.60000003	21.50138889
141	5.8171	11.3	peak	flattened Bayes 0.005	-64.06342196	41.04122033	9.002083333	9.5	33.30000004	21.8
142	13.655	16	peak	flattened Bayes 0.005	-15.81520823	2.501208113	3.102083333	6.8	3.899999995	3.6375
143	35.734	36.9	peak	flattened Bayes 0.005	-3.210617617	0.103080655	5.739583333	2.8	29.30000002	4.733333333
143	20.505	18.1	peak	flattened Bayes 0.005	12.45952597	1.552397874	5.739583333	2.8	29.30000002	4.733333333
143	24.231	45.4	peak	flattened Bayes 0.005	-60.80337781	36.97050753	3.003458333	2.8	29.30000002	4.833333333
143	14.865	21.8	peak	flattened Bayes 0.005	-37.82899223	14.31032653	3.003458333	2.8	29.30000002	4.833333333
146	25.771	40	peak	flattened Bayes 0.005	-43.26830974	18.72146628	1.754166667	26	25.3	99.0388889
150	7.4946	5.7	peak	flattened Bayes 0.005	27.2020372	7.399508277	4.479166667	11	26.69999999	27.70277778
151	23.531	26.8	peak	flattened Bayes 0.005	-12.99000616	1.6874026	3.498625	9	15.99999999	14.80555556
151	7.1391	14.9	peak	flattened Bayes 0.005	-70.42846577	49.60168791	3.498625	9	15.99999999	14.80555556
152	21.483	47.6	peak	flattened Bayes 0.005	-75.61049752	57.16947335	3.9875	12	26.99999998	38.57222223
152	10.288	30.7	peak	flattened Bayes 0.005	-99.59988289	99.20136672	3.9875	12	26.99999998	38.57222223
152	12.988	16.8	peak	flattened Bayes 0.005	-25.59419901	6.550630228	0.741666667	12	26.99999998	38.60555557
152	21.778	28.7	peak	flattened Bayes 0.005	-27.42580926	7.521750138	2.006958333	12	26.99999998	38.7138889
154	27.958	25.5	peak	flattened Bayes 0.005	9.19600434	0.845664958	1.871541667	3	23.60000002	3.736458333
154	14.305	13.4	peak	flattened Bayes 0.005	6.533116766	0.426816147	1.871541667	3	23.60000002	3.736458333
156	21.133	24.7	peak	flattened Bayes 0.005	-15.56520411	2.42275579	2.25	10.5	37.8	25.77222222
156	32.978	49.5	peak	flattened Bayes 0.005	-40.06401707	16.05125464	1.499291667	10.5	36.99999998	25.83333333
156	12.716	16	peak	flattened Bayes 0.005	-22.87226633	5.231405672	1.499291667	10.5	36.99999998	25.83333333
156	31.134	52.5	peak	flattened Bayes 0.005	-51.09405266	26.10602217	1.997208333	10.5	39.89999999	25.90555556
156	17.23	14.1	peak	flattened Bayes 0.005	19.98084903	3.992343278	1.997208333	10.5	39.89999999	25.90555556
156	30.428	20.3	peak	flattened Bayes 0.005	39.93061031	15.9445364	2.001375	10.5	32.1	25.97222222
158	21.365	18.3	peak	flattened Bayes 0.005	15.45443086	2.388394332	3.475708333	18	48.60000003	54.87222223
158	10.309	5.4	peak	flattened Bayes 0.005	62.49920428	39.06150535	3.475708333	18	48.60000003	54.87222223
159	28.299	33.7	peak	flattened Bayes 0.005	-17.42286166	3.035561084	1.745125	11.5	52.20000004	53.13333333
159	17.505	20.8	peak	flattened Bayes 0.005	-17.20402036	2.959783166	1.745125	11.5	52.20000004	53.13333333
162	7.4442	6.5	peak	flattened Bayes 0.005	13.54254816	1.834006106	1.890958333	8	41.99999998	25.76944444
164	27.092	23	peak	flattened Bayes 0.005	16.33793819	2.669282244	1.754166667	6	50.70000002	7.305555557
164	17.582	11.8	peak	flattened Bayes 0.005	39.35742972	15.49007274	1.754166667	6	50.70000002	7.305555557
164	7.4297	8.6	peak	flattened Bayes 0.005	-14.6016457	2.13208057	1.6	6	50.70000002	7.369444443
165	19.926	20.8	peak	flattened Bayes 0.005	-4.292098414	0.184221088	1.2375	10.5	36.10000002	33.47222223
166	25.464	28.1	peak	flattened Bayes 0.005	-9.842431484	0.968734575	1.98125	25	41.89999996	127.2708333
166	10.418	11.8	peak	flattened Bayes 0.005	-12.44036367	1.547626482	1.98125	25	41.89999996	127.2708333
168	20.365	26.2	peak	flattened Bayes 0.005	-25.06174165	6.280908946	1.986125	17	16.69999999	40.26666667
168	5.0756	8.6	peak	flattened Bayes 0.005	-51.54289391	26.56669913	1.986125	17	16.69999999	40.26666667
170	12.752	23.6	peak	flattened Bayes 0.005	-59.68309859	35.62072257	1.897208333	12	363.4	48.8814352
172	22.728	36.4	peak	flattened Bayes 0.005	-46.24543364	21.38640132	1.739583333	2.4	25.19999997	3.133333333
172	15.014	20	peak	flattened Bayes 0.005	-28.48003656	8.111124823	1.739583333	2.4	25.19999997	3.133333333
172	24.133	19.6	peak	flattened Bayes 0.005	20.73034093	4.297470352	1.510416667	2.4	25.19999997	3.205555556
172	18.864	10.6	peak	flattened Bayes 0.005	56.09557426	31.46713452	1.510416667	2.4	25.19999997	3.205555556
172	21.039	33.9	peak	flattened Bayes 0.005	-46.81919948	21.9203744	1.5	2.4	21.59999996	3.238888889
172	14.901	5.6	peak	flattened Bayes 0.005	90.73703722	82.33209923	1.5	2.4	21.59999996	3.238888889
172	26.18	17	peak	flattened Bayes 0.005	42.51968504	18.07923616	4.75	2.4	16.69999999	3.405555557
172	20.994	8.9	peak	flattened Bayes 0.005	80.9125577	65.46841994	4.75	2.4	16.69999999	3.405555557
173	27.303	41.5	peak	flattened Bayes 0.005	-41.26854934	17.03093164	1.5	6	33.30000004	5.472222223
173	16.644	27.8	peak	flattened Bayes 0.005	-50.20250203	25.2029121	1.5	6	33.30000004	5.472222223
173	15.482	16	peak	flattened Bayes 0.005	-3.290769329	0.108291628	2.154875	6	28.39999997	5.53888889
175	10.784	12.6	peak	flattened Bayes 0.005	-15.53198768	2.412426414	4.693041667	30	37.99999997	139.9333333
178	23.397	31.3	peak	flattened Bayes 0.005	-28.89738011	8.350585774	2.0625	4.3	25.99999999	12.04166667
179	26.539	39.9	peak	flattened Bayes 0.005	-40.2203525	16.17676756	1.734041667	7.5	27.39999999	5.03888889
179	17.298	23.8	peak	flattened Bayes 0.005	-31.64144241	10.01180878	1.734041667	7.5	27.39999999	5.03888889
179	22.392	19.5	peak	flattened Bayes 0.005	13.80693211	1.906313743	1.749291667	7.5	19.79999996	5.105555557
179	16.57	12.3	peak	flattened Bayes 0.005	29.58087981	8.750284501	1.749291667	7.5	19.79999996	5.105555557
179	17.415	17.8	peak	flattened Bayes 0.005	-2.186568224	0.047810806	3.260416667	7.5	26.90000004	5.205555557
179	12.378	8.9	peak	flattened Bayes 0.005	32.69104239	10.68704253	3.260416667	7.5	26.90000004	5.205555557
180	25.931	28.8	peak	flattened Bayes 0.005	-10.48400358	1.099143311	1.743041667	7.5	57.20000004	6.175
180	18.84	19.6	peak	flattened Bayes 0.005	-3.95421436	0.156358112	1.743041667	7.5	57.20000004	6.175
180	26.16	26.9	peak	flattened Bayes 0.005	-2.789295138	0.077801674	1	7.5	37.50000002	6.2
180	19.201	21.8	peak	flattened Bayes 0.005	-12.67773957	1.607250805	1	7.5	37.50000002	6.2
180	22.502	28.8	peak	flattened Bayes 0.005	-24.55264902	6.028325739	3.5	7.5	25.19999997	6.3
180	16.122	19	peak	flattened Bayes 0.005	-16.38858835	2.685858281	3.5	7.5	25.19999997	6.3
180	25.911	35.3	peak	flattened Bayes 0.005	-30.67749261	9.411085527	4.006958333	7.5	42.99999997	6.433333333
180	20.008	14.4	peak	flattened Bayes 0.005	32.59707045	10.62569002	4.006958333	7.5	42.99999997	6.433333333
183	24.915	25.8	peak	flattened Bayes 0.005	-3.490091689	0.1218074	3.990958333	17	32.69999998	80.1388889
183	14.838	15.3	peak	flattened Bayes 0.005	-3.065896874	0.093997236	3.990958333	17	32.69999998	80.1388889
184	21.516	32.9	peak	flattened Bayes 0.005	-41.84063511	17.50638746	1.5	2.7	11.10000001	16.80555556
184	12.176	16.8	peak	flattened Bayes 0.005	-31.91606847	10.18635427	1.5	2.7	11.10000001	16.80555556
184	24.441	17.8	peak	flattened Bayes 0.005	31.44338439	9.886864219	1.505541667	2.7	11.10000001	16.83333333
184	16.887	8.4	peak	flattened Bayes 0.005	67.1254004	45.05819379	1.505541667	2.7	11.10000001	16.83333333
184	20.746	27.1	peak	flattened Bayes 0.005	-26.56021402	7.054449688	1.484708333	2.7	11.10000001	16.87222222
184	10.667	10.9	peak	flattened Bayes 0.005	-2.16070849	0.046686612	1.484708333	2.7	11.10000001	16.87222222
184	25.374	37.2	peak	flattened Bayes 0.005	-37.79844664	14.28722568	2.993041667	2.7	9.000000022	16.97222222
184	14.368	22	peak	flattened Bayes 0.005	-41.97096348	17.61561776	2.993041667	2.7	9.000000022	16.97222222
184	23.209	30.5	peak	flattened Bayes 0.005	-27.1500121	7.371231572	1.016666667	2.7	9.000000022	17.03819444
184	16.394	20.1	peak	flattened Bayes 0.005	-20.31018798	4.125037356	1.016666667	2.7	9.000000022	17.03819444
188	27.388	33.6	peak	flattened Bayes 0.005	-20.37122057	4.149866274	1.742375	6.5	13.00000004	3.43888889
188	17.169	17.8	peak	flattened Bayes 0.005	-3.60891075	0.130242368	1.742375	6.5	13.00000004	3.43888889
188	24.847	14.8	peak	flattened Bayes 0.005	50.68227104	25.68692598	2.260416667	6.5	13.00000004	3.505555557
188	16.88	7.3	peak	flattened Bayes 0.005	79.23904053	62.78825544	2.260416667	6.5	13.00000004	3.505555557
191	22.073	35.5	peak	flattened Bayes 0.005	-46.64339187	21.75606005	1.775708333	14.5	41	24.93888889
191	13.379	23.6	peak	flattened Bayes 0.005	-55.2800238	30.55881031	1.775708333	14.5	41	24.93888889
191	26.026	29.1	peak	flattened Bayes 0.005	-11.15263215	1.243812039	1.250708333	14.5	44.00000004	24.97222222
191	18.96	20.5	peak	flattened Bayes 0.005	-7.805372529	0.609238403	1.250708333	14.5	44.00000004	24.97222222
191	21.436	21.2	peak	flattened Bayes 0.005	1.107045689	0.012255502	3.002791667	14.5	61.00000001	25.07222222
191	15.635	11.7	peak	flattened Bayes 0.005	28.79092738	8.289174995	3.002791667	14.5	61.00000001	25.07222222
195	27.077	32.6	peak	flattened Bayes 0.005	-18.50964358	3.426069055	2.738208333	7.5	25.00000001	7.872222223
195	13.327	18	peak	flattened Bayes 0.005	-29.83368979	8.900490464	2.738208333	7.5	25.00000001	7.872222223
197	17.715	48.8	peak	flattened Bayes 0.005	-93.46763888	87.36199518	2.25625	10	10	14.07222222
197	4.6174	32.2	peak	flattened Bayes 0.005	-149.8345891	224.5040408	2.25625	10	10	14.07222222
198	23.946	21.3	peak	flattened Bayes 0.005	11.69606153	1.367978553	3.007625	7	8.000000039	19.67222222
198	13.583	12.9	peak	flattened Bayes 0.005	5.158025903	0.266052312	3.007625	7	8.000000039	19.67222222
207	25.758	31.7	peak	flattened Bayes 0.005	-20.68293362	4.277837432	1.404875	10	51.99999999	23.5
207	15.002	19	peak	flattened Bayes 0.005	-23.51626375	5.530146607	1.404875	10	51.99999999	23.5
208	14.382	21.9	peak	flattened Bayes 0.005	-41.44203737	17.17442462	0.65625	22	18.00000004	79.86944443
208	1.7693	8.2	peak	flattened Bayes 0.005	-129.0100609	166.4359581	0.65625	22	18.00000004	79.86944443
208	20.541	43.3	peak	flattened Bayes 0.005	-71.29900847	50.83548609	2.3375	22	13.00000004	79.9361111
208	5.478	18.2	peak	flattened Bayes 0.005	-107.4584002	115.4730777	2.3375	22	13.00000004	79.9361111
208	24.142	23.8	peak	flattened Bayes 0.005	1.426723958	0.020355413	2.311125	22	13.00000004	80.00555557
208	16.298	15.6	peak	flattened Bayes 0.005	4.376449934	0.19153314	2.311125	22	13.00000004	80.00555557
211	19.013	26.8	peak	flattened Bayes 0.005	-33.99471766	11.55640829	2.772916667	27	55.00000003	102.3055556
211	8.3498	10.8	peak	flattened Bayes 0.005	-25.58982339	6.548390613	2.772916667	27	55.00000003	102.3055556
214	11.728	19.8	peak	flattened Bayes 0.005	-51.20527785	26.2198048	1.00625	12	20.99999999	50.97222223
214	2.0857	8.5	peak	flattened Bayes 0.005	-121.1880178	146.8653566	1.00625	12	20.99999999	50.97222223
215	27.082	27.5	peak	flattened Bayes 0.005	-1.531640468	0.023459225	3.019458333	13	20.00000001	30.17222222
215	20.534	12.6	peak	flattened Bayes 0.005	47.8903845	22.93488927	3.019458333	13	20.00000001	30.17222222
216	25.41	41.4	peak	flattened Bayes 0.005	-47.86708577	22.912579	3.002083333	3	29.00000003	3.469444443
216	12.176	20.1	peak	flattened Bayes 0.005	-49.10149957	24.1095726	3.002083333	3	29.00000003	3.469444443
216	19.065	24.2	peak	flattened Bayes 0.005	-23.7374321	5.634656829	2.011125	3	27.99999996	3.53611111
216	12.367	9.5	peak	flattened Bayes 0.005	26.22216125	6.876017405	2.011125	3	27.99999996	3.53611111
216	21.859	34.1	peak	flattened Bayes 0.005	-43.74988831	19.14052727	3.974291667	3	22.99999996	3.669444443
216	14.767	8.7	peak	flattened Bayes 0.005	51.70665189	26.7357785	3.974291667	3	22.99999996	3.669444443
219	25.023	22.6	peak	flattened Bayes 0.005	10.17575541	1.035459982	7.188208333	14.5	38.69999996	62.5388889
219	9.8658	6.5	peak	flattened Bayes 0.005	41.13211698	16.91851047	7.188208333	14.5	38.69999996	62.5388889
219	19.857	28.2	peak	flattened Bayes 0.005	-34.72126849	12.05566486	5.770125	14.5	16.99999997	62.7388889
219	7.1359	11.9	peak	flattened Bayes 0.005	-50.05384563	25.05387462	5.770125	14.5	16.99999997	62.7388889
220	24.934	31.1	peak	flattened Bayes 0.005	-22.00806653	4.843549924	2.935416667	54	40.00000002	157.4027778
220	14.028	17.3	peak	flattened Bayes 0.005	-20.8886619	4.36336196	2.935416667	54	40.00000002	157.4027778
220	24.049	38.2	peak	flattened Bayes 0.005	-45.46579062	20.67138116	4.984041667	54	73.99999996	157.5694444
220	14.594	26.4	peak	flattened Bayes 0.005	-57.59867298	33.17607129	4.984041667	54	73.99999996	157.5694444
221	10.294	9.9	peak	flattened Bayes 0.005	3.902149153	0.15226768	1.038208333	7	8.000000039	11.13611111
221	4.2844	4.8	peak	flattened Bayes 0.005	-11.35132755	1.288526372	1.038208333	7	8.000000039	11.13611111
222	26.468	41	peak	flattened Bayes 0.005	-43.07820004	18.55731318	4.504166667	8	34.00000003	42.20555557
222	13.927	26.9	peak	flattened Bayes 0.005	-63.55108139	40.38739946	4.504166667	8	34.00000003	42.20555557
223	20.312	17	peak	flattened Bayes 0.005	17.75300172	3.151690699	2.004875	8	25.99999999	14.47222222
223	11.888	8.4	peak	flattened Bayes 0.005	34.38485804	11.82318463	2.004875	8	25.99999999	14.47222222
227	22.033	31.5	peak	flattened Bayes 0.005	-35.36883791	12.50954695	3.265291667	21	25.99999999	66.84027777
227	8.998	15.9	peak	flattened Bayes 0.005	-55.44220419	30.73838006	3.265291667	21	25.99999999	66.84027777
232	14.871	11.8	peak	flattened Bayes 0.005	23.02875783	5.30323687	2.872208333	10	30.00000001	9
233	22.689	26.7	peak	flattened Bayes 0.005	-16.24248314	2.638182587	3.255541667	6	86.00000002	9.53888889
233	10.738	13.4	peak	flattened Bayes 0.005	-22.05650841	4.864895632	3.255541667	6	86.00000002	9.53888889
234	30.22	43.2	peak	flattened Bayes 0.005	-35.35821302	12.50203228	4.992375	12	36.99999998	29.57222222
234	16.984	22.9	peak	flattened Bayes 0.005	-29.66603149	8.800734244	4.992375	12	36.99999998	29.57222222
234	26.329	27.9	peak	flattened Bayes 0.005	-5.793947888	0.335698321	2.004875	12	51.99999999	29.63888889
234	17.106	18.7	peak	flattened Bayes 0.005	-8.90353572	0.792729483	2.004875	12	51.99999999	29.63888889
234	25.164	31.7	peak	flattened Bayes 0.005	-22.98818233	5.284565268	2	12	41.99999998	29.70555556
234	16.102	18.7	peak	flattened Bayes 0.005	-14.93017643	2.229101681	2	12	41.99999998	29.70555556
238	29.879	39.3	peak	flattened Bayes 0.005	-27.23658914	7.418317879	1.71875	8	14.00000002	10.03888889
238	18.206	22.2	peak	flattened Bayes 0.005	-19.76934119	3.90826851	1.71875	8	14.00000002	10.03888889
244	25.895	29.7	peak	flattened Bayes 0.005	-13.68828132	1.873690455	6.206958333	9	34.00000003	7.172222223
244	12.171	15.5	peak	flattened Bayes 0.005	-24.0612916	5.789457537	6.206958333	9	34.00000003	7.172222223
245	11.587	27.8	peak	flattened Bayes 0.005	-82.326656	67.77678289	3.308333333	29	68.99999996	125.9083333
245	3.6305	10.9	peak	flattened Bayes 0.005	-100.0584976	100.1170295	3.308333333	29	68.99999996	125.9083333
21	29.253	49.7	mid	flattened Bayes 0.005	-51.79537193	26.82760553	2.702791667	15	19.00000003	98.00694443
21	9.9625	32.7	mid	flattened Bayes 0.005	-106.5924407	113.6194841	2.702791667	15	19.00000003	98.00694443
32	24.206	24.6	mid	flattened Bayes 0.005	-1.614555587	0.026067897	1.9625	5	30.00000001	3.605555557
32	14.711	15.23	mid	flattened Bayes 0.005	-3.466818076	0.120188276	1.9625	5	30.00000001	3.605555557
33	22.778	39.1	mid	flattened Bayes 0.005	-52.75542196	27.83134546	1.940291667	5.2	27.99999996	4.605555557
33	13.213	24.5	mid	flattened Bayes 0.005	-59.85734362	35.82901585	1.940291667	5.2	27.99999996	4.605555557
35	14.32	18	mid	flattened Bayes 0.005	-22.77227723	5.185766101	8.847208333	17	33.09999999	92.90416667
45	22.018	28.3	mid	flattened Bayes 0.005	-24.96919591	6.234607446	1.981958333	28	35.00000002	118.4722222
45	11.236	10.5	mid	flattened Bayes 0.005	6.772175193	0.458623568	1.981958333	28	35.00000002	118.4722222
111	18.249	19	mid	flattened Bayes 0.005	-4.032323015	0.162596289	4	7.5	20.70000001	3.544444443
111	5.8391	6.1	mid	flattened Bayes 0.005	-4.37051369	0.191013899	4	7.5	20.70000001	3.544444443
128	18.697	31.9	mid	flattened Bayes 0.005	-52.18886495	27.23677625	0.472916667	8	24.6	13.6349537
128	10.984	13.5	mid	flattened Bayes 0.005	-20.55219735	4.223928161	3.561125	8	30.80000004	13.80555556
130	11.149	16.4	mid	flattened Bayes 0.005	-38.12116592	14.53223291	1.629166667	90	87.99999999	168.1
133	27.463	39.2	mid	flattened Bayes 0.005	-35.21293671	12.39950912	1.967375	9.3	49.79999997	26.17222222
133	17.981	19.4	mid	flattened Bayes 0.005	-7.592092239	0.576398646	1.967375	9.3	49.79999997	26.17222222
136	23.005	26.9	mid	flattened Bayes 0.005	-15.60965835	2.436614338	1.242375	8	44.9	101.4055556
136	15.74	20.2	mid	flattened Bayes 0.005	-24.81914302	6.159898601	1.242375	8	44.9	101.4055556
139	23.882	25.3	mid	flattened Bayes 0.005	-5.766337278	0.332506456	1.961791667	9	13.09999998	10.97222222
139	11.922	10.6	mid	flattened Bayes 0.005	11.73963236	1.378189679	1.961791667	9	13.09999998	10.97222222
197	30.743	22	mid	flattened Bayes 0.005	33.15321464	10.99135641	0.700708333	10	10	14.00277778
197	12.151	12.5	mid	flattened Bayes 0.005	-2.831528133	0.080175516	0.700708333	10	10	14.00277778
215	22.299	32	mid	flattened Bayes 0.005	-35.73178143	12.76760204	2.700708333	13	40.00000002	30.07222222
215	12.558	14.4	mid	flattened Bayes 0.005	-13.6657022	1.867514167	2.700708333	13	40.00000002	30.07222222
219	23.243	22.6	mid	flattened Bayes 0.005	2.805226534	0.078692959	7.188208333	14.5	38.69999996	62.5388889
219	8.09	6.5	mid	flattened Bayes 0.005	21.79575051	4.750547405	7.188208333	14.5	38.69999996	62.5388889
220	22.452	38.2	mid	flattened Bayes 0.005	-51.92903779	26.96624966	4.984041667	54	73.99999996	157.5694444
220	13.113	26.4	mid	flattened Bayes 0.005	-67.2538152	45.23075659	4.984041667	54	73.99999996	157.5694444
221	11.064	9.9	mid	flattened Bayes 0.005	11.104751	1.233154948	1.038208333	7	8.000000039	11.13611111
221	4.8673	4.8	mid	flattened Bayes 0.005	1.392322572	0.019385621	1.038208333	7	8.000000039	11.13611111
221	22.817	22.8	mid	flattened Bayes 0.005	0.074533617	5.56E-05	1.460416667	7	3.000000037	11.20555556
221	5.3245	6.6	mid	flattened Bayes 0.005	-21.39293052	4.576574763	1.460416667	7	3.000000037	11.20555556
242	23.445	22.1	mid	flattened Bayes 0.005	5.906246569	0.348837485	1.750708333	10	14.00000002	21.97222222
242	5.677	8.9	mid	flattened Bayes 0.005	-44.22034712	19.554391	1.750708333	10	14.00000002	21.97222222
245	40.514	18.2	mid	flattened Bayes 0.005	76.009129	57.77387691	1.529875	29	44.00000004	125.8083333
245	26.26	7.3	mid	flattened Bayes 0.005	112.9916567	127.6711449	1.529875	29	44.00000004	125.8083333
1	31.271	20.1	trough	flattened Bayes 0.005	43.49146406	18.91507446	1.136791667	6	54.00000004	7.472222223
4	30.374	37.9	trough	flattened Bayes 0.005	-22.04645985	4.86046392	1.98125	11.5	8.000000039	19.53333333
4	7.8448	12.7	trough	flattened Bayes 0.005	-47.26451462	22.33934342	1.98125	11.5	8.000000039	19.53333333
8	26.019	36.9	trough	flattened Bayes 0.005	-34.58732656	11.96283159	1.85	5	41	3.33888889
8	20.947	25.8	trough	flattened Bayes 0.005	-20.7628297	4.310950972	1.85	5	41	3.33888889
16	22.538	22.3	trough	flattened Bayes 0.005	1.061599536	0.011269936	1.494458333	9	18.00000004	5.005555557
16	13.191	13.5	trough	flattened Bayes 0.005	-2.315387209	0.053610179	1.494458333	9	18.00000004	5.005555557
17	26.971	28.5	trough	flattened Bayes 0.005	-5.512790467	0.303908587	1.993041667	6	11.99999997	5.769444443
17	11.814	12.4	trough	flattened Bayes 0.005	-4.840175105	0.234272951	1.993041667	6	11.99999997	5.769444443
21	31.985	49.7	trough	flattened Bayes 0.005	-43.37393646	18.81298364	2.702791667	15	19.00000003	98.00694443
21	12.202	32.7	trough	flattened Bayes 0.005	-91.30105563	83.3588276	2.702791667	15	19.00000003	98.00694443
21	23.319	15.5	trough	flattened Bayes 0.005	40.28439682	16.22832627	2.004166667	15	34.00000003	98.0736111
21	9.9015	16.1	trough	flattened Bayes 0.005	-47.67801858	22.73193455	4.142375	15	10.99999999	98.2388889
26	28.712	40.8	trough	flattened Bayes 0.005	-34.7796064	12.09621021	4.018041667	4	15.00000001	3.402777777
26	11.01	19.2	trough	flattened Bayes 0.005	-54.2204568	29.39857936	4.018041667	4	15.00000001	3.402777777
26	26.087	34.2	trough	flattened Bayes 0.005	-26.91459187	7.243952555	1.990291667	4	15.00000001	3.469444443
26	13.717	16.2	trough	flattened Bayes 0.005	-16.59925795	2.755353644	1.990291667	4	15.00000001	3.469444443
26	24.606	35.9	trough	flattened Bayes 0.005	-37.33183486	13.93665894	5	4	20.00000001	3.63611111
26	13.467	15.1	trough	flattened Bayes 0.005	-11.43277208	1.307082774	5	4	20.00000001	3.63611111
26	22.384	25.5	trough	flattened Bayes 0.005	-13.01478573	1.693846477	3	4	20.00000001	3.73611111
26	12.483	6.3	trough	flattened Bayes 0.005	65.83612841	43.34395805	3	4	20.00000001	3.73611111
27	26.301	35.3	trough	flattened Bayes 0.005	-29.21705816	8.536364878	4.297916667	32	50.00000002	137.0722222
27	14.667	13.6	trough	flattened Bayes 0.005	7.549439275	0.569940334	4.297916667	32	50.00000002	137.0722222
28	5.4861	14.2	trough	flattened Bayes 0.005	-88.52845409	78.37287183	9.78125	17	22.99999996	83.77916667
33	19.849	24.7	trough	flattened Bayes 0.005	-21.77826663	4.742928973	1.249291667	5.2	31	4.63888889
33	13.889	14	trough	flattened Bayes 0.005	-0.796012765	0.006336363	1.249291667	5.2	31	4.63888889
33	17.637	29.1	trough	flattened Bayes 0.005	-49.05321266	24.06217672	6.146541667	5.2	31.69999999	4.833333333
33	10.296	17.8	trough	flattened Bayes 0.005	-53.41685649	28.53360557	6.146541667	5.2	31.69999999	4.833333333
34	20.505	16.6	trough	flattened Bayes 0.005	21.04837623	4.430341419	3.499291667	8	11.99999997	22.60555556
34	8.75	7.1	trough	flattened Bayes 0.005	20.82018927	4.334802814	3.499291667	8	11.99999997	22.60555556
34	27.168	28.8	trough	flattened Bayes 0.005	-5.831903945	0.340111036	1.500708333	8	13.00000004	22.67233333
34	9.7925	11.9	trough	flattened Bayes 0.005	-19.43067881	3.775512789	1.500708333	8	13.00000004	22.67233333
34	30.201	34.1	trough	flattened Bayes 0.005	-12.12733861	1.470723418	3.493041667	8	10.99999999	22.77233333
34	11.603	12.8	trough	flattened Bayes 0.005	-9.810269229	0.962413823	3.493041667	8	10.99999999	22.77233333
37	27.436	29.2	trough	flattened Bayes 0.005	-6.229253478	0.388035989	2.014583333	5	10	4.372222223
37	10.591	12.4	trough	flattened Bayes 0.005	-15.73659258	2.47640346	2.014583333	5	10	4.372222223
40	28.733	28.2	trough	flattened Bayes 0.005	1.872376302	0.03505793	1.291666667	4.8	22.99999996	5.640277777
40	17.148	15	trough	flattened Bayes 0.005	13.36319522	1.785749865	1.291666667	4.8	22.99999996	5.640277777
44	21.108	26.6	trough	flattened Bayes 0.005	-23.0233923	5.300765931	4.077791667	9	14.00000002	15.50555556
44	8.5811	15.4	trough	flattened Bayes 0.005	-56.86895097	32.34077584	4.077791667	9	14.00000002	15.50555556
44	26.283	28.8	trough	flattened Bayes 0.005	-9.138935788	0.835201473	4.007625	9	19.00000003	15.63333333
44	14.185	15.8	trough	flattened Bayes 0.005	-10.77205269	1.160371192	4.007625	9	19.00000003	15.63333333
45	18.566	25.1	trough	flattened Bayes 0.005	-29.92717446	8.956357712	5.041666667	28	24.00000003	118.6388889
45	10.767	13.9	trough	flattened Bayes 0.005	-25.40235943	6.452798645	5.041666667	28	24.00000003	118.6388889
50	24.365	32	trough	flattened Bayes 0.005	-27.09128005	7.339374547	4.925708333	10	14.00000002	28.66666667
50	10.863	11.4	trough	flattened Bayes 0.005	-4.824147689	0.232724009	4.925708333	10	14.00000002	28.66666667
53	26.101	26.9	trough	flattened Bayes 0.005	-3.015037452	0.090904508	2.513208333	6	8.000000039	4.972222223
53	15.02	16.9	trough	flattened Bayes 0.005	-11.77944862	1.387554098	2.513208333	6	8.000000039	4.972222223
54	20.073	15.1	trough	flattened Bayes 0.005	28.27737185	7.996097586	3.74375	25	36.99999998	105.2722222
55	22.084	35.9	trough	flattened Bayes 0.005	-47.65452539	22.7095379	1.495125	17	30.00000001	55.30555557
55	8.1872	15.9	trough	flattened Bayes 0.005	-64.0406523	41.01205147	1.495125	17	30.00000001	55.30555557
57	19.879	10.4	trough	flattened Bayes 0.005	62.61105056	39.20143653	1.75	9	15.00000001	29.37222222
57	9.1213	4.5	trough	flattened Bayes 0.005	67.85402274	46.04168403	1.75	9	15.00000001	29.37222222
58	8.9372	28.6	trough	flattened Bayes 0.005	-104.7643404	109.7556703	1.402083333	12	15.00000001	37.66666667
58	19.033	36.3	trough	flattened Bayes 0.005	-62.41121934	38.951603	1.745125	12	21.29999998	37.775
58	12.447	26.5	trough	flattened Bayes 0.005	-72.16473669	52.07749222	1.745125	12	21.29999998	37.775
58	30.727	20	trough	flattened Bayes 0.005	42.29305892	17.88702833	0.235416667	12	31	37.8
58	23.314	11.4	trough	flattened Bayes 0.005	68.64089416	47.11572352	0.235416667	12	31	37.8
58	18.042	21.8	trough	flattened Bayes 0.005	-18.86451483	3.558699199	1.510416667	12	26.69999999	37.83333333
58	11.028	13.8	trough	flattened Bayes 0.005	-22.32962784	4.986122795	1.510416667	12	26.69999999	37.83333333
60	9.1819	12.7	trough	flattened Bayes 0.005	-32.155343	10.33966083	1.645833333	12.2	27.99999996	24.43680556
62	22.487	38	trough	flattened Bayes 0.005	-51.29366641	26.31040214	0.75	38	46.59999998	186.3666667
62	12.988	23	trough	flattened Bayes 0.005	-55.64076915	30.95895191	0.75	38	46.59999998	186.3666667
65	7.6058	20.2	trough	flattened Bayes 0.005	-90.58685598	82.05978476	3.729166667	32	63.90000002	168.8416667
66	4.7645	7	trough	flattened Bayes 0.005	-38.00416507	14.44316563	1.889583333	13	14.00000002	25.10277778
68	29.52	30.8	trough	flattened Bayes 0.005	-4.24403183	0.180118062	1.240291667	10	33.39999997	26.13888889
68	8.7838	8.9	trough	flattened Bayes 0.005	-1.314197175	0.017271142	1.240291667	10	33.39999997	26.13888889
71	22.392	41	trough	flattened Bayes 0.005	-58.70772337	34.46596784	4.495833333	22	53.29999996	55.26666667
71	10.237	16.6	trough	flattened Bayes 0.005	-47.41960726	22.48619153	4.495833333	22	53.29999996	55.26666667
71	12.056	11.6	trough	flattened Bayes 0.005	3.855258708	0.148630197	1.9	22	33.79999998	55.33333333
73	28.123	46.8	trough	flattened Bayes 0.005	-49.85651936	24.85672523	4.236791667	54	79.30000004	164.8069444
73	17.085	28	trough	flattened Bayes 0.005	-48.41965177	23.44462677	4.236791667	54	79.30000004	164.8069444
74	25.908	31.3	trough	flattened Bayes 0.005	-18.85051042	3.55341743	1.501375	7.4	27.99999996	10.96666667
74	9.3341	18.2	trough	flattened Bayes 0.005	-64.39941745	41.47284968	1.501375	7.4	27.99999996	10.96666667
75	18.179	19.4	trough	flattened Bayes 0.005	-6.498310226	0.422280358	4.836791667	6	33.69999996	10.76666667
75	6.539	12.9	trough	flattened Bayes 0.005	-65.44575338	42.83146636	4.836791667	6	33.69999996	10.76666667
76	21.48	26.5	trough	flattened Bayes 0.005	-20.92538558	4.378717616	4.253458333	9	26.59999997	16.86666667
76	9.4013	17.6	trough	flattened Bayes 0.005	-60.72818716	36.87912716	4.253458333	9	26.59999997	16.86666667
76	9.6715	8.8	trough	flattened Bayes 0.005	9.436158406	0.890410855	10.02083333	9	35.40000003	17.2125
78	8.3556	16	trough	flattened Bayes 0.005	-62.77324311	39.40480051	1.633333333	15	27.20000003	28.23333333
82	32.041	27.4	trough	flattened Bayes 0.005	15.61548426	2.438433487	1.503458333	39	51.00000001	149.6069444
82	11.691	11.5	trough	flattened Bayes 0.005	1.647190721	0.027132373	1.503458333	39	51.00000001	149.6069444
83	18.176	17.7	trough	flattened Bayes 0.005	2.653584569	0.070415111	2.033333333	8.2	20.99999999	9.472222223
83	7.9556	8.5	trough	flattened Bayes 0.005	-6.616592528	0.437792967	2.033333333	8.2	20.99999999	9.472222223
84	5.3767	4.3	trough	flattened Bayes 0.005	22.25345417	4.952162226	7.554166667	15	20.00000001	57.06944443
85	25.983	23.1	trough	flattened Bayes 0.005	11.7474482	1.380025392	1.99375	14	40.70000002	55.26666667
85	13.076	8.3	trough	flattened Bayes 0.005	44.68562874	19.96805416	1.99375	14	40.70000002	55.26666667
90	57.646	54.3	trough	flattened Bayes 0.005	5.977882193	0.357350755	0.666666667	15	98.10000002	76.53333333
102	21.389	18.4	trough	flattened Bayes 0.005	15.02425293	2.257281762	2.251375	12	31.10000002	26.53888889
102	8.6013	7.4	trough	flattened Bayes 0.005	15.01503003	2.254511268	2.251375	12	31.10000002	26.53888889
102	29.463	32.9	trough	flattened Bayes 0.005	-11.02256145	1.21496861	1.498625	12	28.30000003	26.60555556
102	10.084	11.9	trough	flattened Bayes 0.005	-16.52110626	2.72946952	1.498625	12	28.30000003	26.60555556
103	39.509	48.9	trough	flattened Bayes 0.005	-21.24444344	4.51326377	1.316666667	3.5	24.19999999	3.908333333
103	11.572	14.8	trough	flattened Bayes 0.005	-24.48050963	5.992953518	1.316666667	3.5	24.19999999	3.908333333
103	11.147	12.4	trough	flattened Bayes 0.005	-10.6425447	1.132637576	1.572208333	3.5	30.70000001	3.975
108	24.064	26.6	trough	flattened Bayes 0.005	-10.01105321	1.002211864	1.75	15	25.59999998	71.3
108	6.1259	11.4	trough	flattened Bayes 0.005	-60.18635277	36.2239706	1.75	15	25.59999998	71.3
108	27.985	33.9	trough	flattened Bayes 0.005	-19.11610245	3.654253728	3.008333333	15	31.80000002	71.4
108	10.474	17.1	trough	flattened Bayes 0.005	-48.05976645	23.09741151	3.008333333	15	31.80000002	71.4
108	30.218	31.8	trough	flattened Bayes 0.005	-5.101744655	0.260277985	1.493041667	15	31.80000002	71.43333333
108	13.771	18	trough	flattened Bayes 0.005	-26.62176198	7.087182111	1.493041667	15	31.80000002	71.43333333
108	30.345	24	trough	flattened Bayes 0.005	23.35081424	5.452605258	1.99375	15	13.49999999	71.5
108	14.779	10.4	trough	flattened Bayes 0.005	34.78295405	12.09853892	1.99375	15	13.49999999	71.5
108	7.7649	5.4	trough	flattened Bayes 0.005	35.92735228	12.90774642	10.35904167	15	34.00000003	71.84305557
110	21.097	27	trough	flattened Bayes 0.005	-24.54622949	6.025173824	3.252791667	8	9.499999969	5.372222223
110	9.6604	9.8	trough	flattened Bayes 0.005	-1.434708434	0.020583883	3.252791667	8	9.499999969	5.372222223
110	21.017	30.5	trough	flattened Bayes 0.005	-36.81503193	13.55346576	3.495125	8	10.59999998	5.472222223
112	22.711	28.7	trough	flattened Bayes 0.005	-23.29851588	5.428208423	2.989583333	6	5.999999985	4.10138889
112	11.058	15.5	trough	flattened Bayes 0.005	-33.4513141	11.18990415	2.989583333	6	5.999999985	4.10138889
112	26.068	23.2	trough	flattened Bayes 0.005	11.6424454	1.355465349	4.034708333	6	13.30000003	4.234722223
114	22.087	15.9	trough	flattened Bayes 0.005	32.57430173	10.61085134	1.796541667	10	23.20000001	19.73805556
114	10.8	8.9	trough	flattened Bayes 0.005	19.2893401	3.720786416	1.796541667	10	23.20000001	19.73805556
115	24.024	32.9	trough	flattened Bayes 0.005	-31.18544024	9.725316827	1.26875	7.5	21.29999998	6.205555557
115	6.7155	9.4	trough	flattened Bayes 0.005	-33.31575192	11.09939326	1.26875	7.5	21.29999998	6.205555557
115	23.66	22.6	trough	flattened Bayes 0.005	4.58279291	0.210019909	1.980541667	7.5	15.50000004	6.272222223
115	6.6725	5.7	trough	flattened Bayes 0.005	15.72034754	2.471293269	1.980541667	7.5	15.50000004	6.272222223
115	30.844	49.8	trough	flattened Bayes 0.005	-47.01155697	22.10086488	3.981958333	7.5	24.40000004	6.405555557
115	5.5725	12	trough	flattened Bayes 0.005	-73.15407597	53.51518831	3.981958333	7.5	24.40000004	6.405555557
115	16.658	14.1	trough	flattened Bayes 0.005	16.63307107	2.766590533	2.51875	7.5	20.59999998	6.505555557
115	6.1908	4.9	trough	flattened Bayes 0.005	23.27695027	5.418164136	2.51875	7.5	20.59999998	6.505555557
116	26.171	28.8	trough	flattened Bayes 0.005	-9.565043387	0.91490055	2.247208333	6	30.49999996	10.37222222
116	10.482	13.4	trough	flattened Bayes 0.005	-24.43681434	5.971578949	2.247208333	6	30.49999996	10.37222222
118	25.836	28.5	trough	flattened Bayes 0.005	-9.80565371	0.961508447	2.257625	6	36.50000004	3.766666667
118	17.021	19.9	trough	flattened Bayes 0.005	-15.59546058	2.432183906	2.257625	6	36.50000004	3.766666667
118	24.664	23.3	trough	flattened Bayes 0.005	5.687599033	0.323487828	3.236125	6	36.50000004	3.866666667
118	16.551	11.2	trough	flattened Bayes 0.005	38.56437606	14.87211101	3.236125	6	36.50000004	3.866666667
118	11.953	8.8	trough	flattened Bayes 0.005	30.38596829	9.233070691	2.4375	6	29.09999997	3.97638889
119	17.998	34.8	trough	flattened Bayes 0.005	-63.64635024	40.50857899	2.497208333	59	73.29999997	121.1333333
119	10.576	16	trough	flattened Bayes 0.005	-40.81878387	16.66173116	2.497208333	59	73.29999997	121.1333333
122	28.02	33	trough	flattened Bayes 0.005	-16.32251721	2.66424568	2.79375	18	50.30000001	70.9388889
122	16.546	23	trough	flattened Bayes 0.005	-32.64046933	10.65400238	2.79375	18	50.30000001	70.9388889
125	15.909	5.7	trough	flattened Bayes 0.005	94.48840761	89.28059172	3.169458333	13	34.89999999	51.00555557
126	20.852	16.7	trough	flattened Bayes 0.005	22.11333617	4.889996367	4.001375	6.3	29.70000003	6.033333333
126	9.6859	6.1	trough	flattened Bayes 0.005	45.4316827	20.64037793	4.001375	6.3	29.70000003	6.033333333
126	24.623	28.9	trough	flattened Bayes 0.005	-15.98191432	2.554215852	3.246541667	6.3	29.70000003	6.133333333
126	7.0731	11.7	trough	flattened Bayes 0.005	-49.29287118	24.29787149	3.246541667	6.3	29.70000003	6.133333333
127	23.454	28.1	trough	flattened Bayes 0.005	-18.02381968	3.24858076	1.25	20	55.00000003	95.1
130	19.275	36.1	trough	flattened Bayes 0.005	-60.76749436	36.9268837	2.058333333	90	95.9	168.0388889
130	15.357	13.1	trough	flattened Bayes 0.005	15.86252943	2.516198399	2.058333333	90	95.9	168.0388889
131	28.763	27.9	trough	flattened Bayes 0.005	3.046079452	0.092786	1.495125	7	24.70000003	10.23888889
131	9.1695	13.2	trough	flattened Bayes 0.005	-36.03567357	12.9856977	1.495125	7	24.70000003	10.23888889
131	31.32	33.5	trough	flattened Bayes 0.005	-6.726319037	0.452433678	4.753458333	7	5.299999988	10.40555556
131	12.894	9.5	trough	flattened Bayes 0.005	30.31169063	9.187985889	4.753458333	7	5.299999988	10.40555556
133	18.49	36.2	trough	flattened Bayes 0.005	-64.76503931	41.94510317	4.78125	9.3	37.50000002	26.10555556
133	10.267	22.3	trough	flattened Bayes 0.005	-73.89688949	54.60750276	4.78125	9.3	37.50000002	26.10555556
133	25.086	39.2	trough	flattened Bayes 0.005	-43.91002707	19.28090477	1.967375	9.3	49.79999997	26.17222222
133	15.738	19.4	trough	flattened Bayes 0.005	-20.84353122	4.344527937	1.967375	9.3	49.79999997	26.17222222
133	20.416	23.8	trough	flattened Bayes 0.005	-15.30667632	2.342943399	1.478458333	9.3	48.90000002	26.20555556
133	12.546	12.9	trough	flattened Bayes 0.005	-2.78236265	0.077415419	1.478458333	9.3	48.90000002	26.20555556
133	18.09	18.1	trough	flattened Bayes 0.005	-0.055263885	3.05E-05	3.521541667	9.3	51.89999996	26.33888889
133	11.776	10.3	trough	flattened Bayes 0.005	13.37198768	1.788100545	3.521541667	9.3	51.89999996	26.33888889
133	20.874	34.5	trough	flattened Bayes 0.005	-49.21443277	24.22060393	1.992375	9.3	49.60000001	26.40555556
133	12.065	14.6	trough	flattened Bayes 0.005	-19.01368836	3.615203449	1.992375	9.3	49.60000001	26.40555556
133	18.716	17.8	trough	flattened Bayes 0.005	5.016978859	0.251700769	2.020125	9.3	47.20000004	26.47222222
133	11.847	10.1	trough	flattened Bayes 0.005	15.92017132	2.534518549	2.020125	9.3	47.20000004	26.47222222
136	26.721	52.7	trough	flattened Bayes 0.005	-65.42098437	42.79905197	5.042375	8	32.60000004	101.3055556
136	9.7734	37.5	trough	flattened Bayes 0.005	-117.3031768	137.600353	5.042375	8	32.60000004	101.3055556
136	33.279	35.5	trough	flattened Bayes 0.005	-6.458366653	0.417104998	1.217375	8	32.60000004	101.3388889
136	23.044	25.2	trough	flattened Bayes 0.005	-8.937899013	0.798860388	1.217375	8	32.60000004	101.3388889
136	26.192	24.1	trough	flattened Bayes 0.005	8.319414619	0.692126596	2.502791667	8	37.60000004	101.4722222
136	19.222	17.6	trough	flattened Bayes 0.005	8.809950573	0.776152291	2.502791667	8	37.60000004	101.4722222
136	23.54	29.9	trough	flattened Bayes 0.005	-23.80239521	5.665540177	5.992375	8	50.6	101.6722222
136	16.111	21.6	trough	flattened Bayes 0.005	-29.11086951	8.474427235	5.992375	8	50.6	101.6722222
138	23.429	29.5	trough	flattened Bayes 0.005	-22.94016513	5.26251176	1.46875	4	19.6	4.53888889
138	10.057	12.1	trough	flattened Bayes 0.005	-18.4411247	3.400750802	1.46875	4	19.6	4.53888889
138	21.508	31.9	trough	flattened Bayes 0.005	-38.91551827	15.14417563	4.53125	4	13.09999998	4.672222223
138	11.178	10.9	trough	flattened Bayes 0.005	2.518344053	0.063420568	4.53125	4	13.09999998	4.672222223
139	9.4064	11.9	trough	flattened Bayes 0.005	-23.4070514	5.478900554	2.856958333	9	20.70000001	11.07222222
141	21.357	24.2	trough	flattened Bayes 0.005	-12.48106767	1.557770503	1.590958333	9.5	38.60000003	21.50138889
141	7.3208	8.2	trough	flattened Bayes 0.005	-11.32931292	1.283533313	1.590958333	9.5	38.60000003	21.50138889
141	5.2128	11.3	trough	flattened Bayes 0.005	-73.72704811	54.35677623	9.002083333	9.5	33.30000004	21.8
142	12.549	16	trough	flattened Bayes 0.005	-24.17597814	5.844779192	3.102083333	6.8	3.899999995	3.6375
143	31.777	36.9	trough	flattened Bayes 0.005	-14.91911411	2.225799659	5.739583333	2.8	29.30000002	4.733333333
143	17.246	18.1	trough	flattened Bayes 0.005	-4.832229955	0.233504463	5.739583333	2.8	29.30000002	4.733333333
143	22.662	45.4	trough	flattened Bayes 0.005	-66.81555053	44.64317792	3.003458333	2.8	29.30000002	4.833333333
143	13.489	21.8	trough	flattened Bayes 0.005	-47.10249653	22.18645179	3.003458333	2.8	29.30000002	4.833333333
146	25.34	40	trough	flattened Bayes 0.005	-44.87297215	20.13583629	1.754166667	26	25.3	99.0388889
150	11.836	5.7	trough	flattened Bayes 0.005	69.98175182	48.97445588	4.479166667	11	26.69999999	27.70277778
151	25.908	26.8	trough	flattened Bayes 0.005	-3.384685437	0.114560955	3.498625	9	15.99999999	14.80555556
151	8.8405	14.9	trough	flattened Bayes 0.005	-51.04778754	26.05876612	3.498625	9	15.99999999	14.80555556
152	23.842	47.6	trough	flattened Bayes 0.005	-66.50989614	44.23566284	3.9875	12	26.99999998	38.57222223
152	12.442	30.7	trough	flattened Bayes 0.005	-84.64141672	71.64169424	3.9875	12	26.99999998	38.57222223
152	11.099	16.8	trough	flattened Bayes 0.005	-40.86884835	16.70262765	0.741666667	12	26.99999998	38.60555557
152	22.79	28.7	trough	flattened Bayes 0.005	-22.95591377	5.26973977	2.006958333	12	26.99999998	38.7138889
154	26.374	25.5	trough	flattened Bayes 0.005	3.369703512	0.113549018	1.871541667	3	23.60000002	3.736458333
154	13.3	13.4	trough	flattened Bayes 0.005	-0.74906367	0.005610964	1.871541667	3	23.60000002	3.736458333
156	22.645	24.7	trough	flattened Bayes 0.005	-8.680958919	0.753590477	2.25	10.5	37.8	25.77222222
156	35.974	49.5	trough	flattened Bayes 0.005	-31.64939046	10.01683916	1.499291667	10.5	36.99999998	25.83333333
156	15.132	16	trough	flattened Bayes 0.005	-5.576255942	0.310946303	1.499291667	10.5	36.99999998	25.83333333
156	24.396	52.5	trough	flattened Bayes 0.005	-73.09612984	53.43044197	1.997208333	10.5	39.89999999	25.90555556
156	10.931	14.1	trough	flattened Bayes 0.005	-25.32060245	6.411329086	1.997208333	10.5	39.89999999	25.90555556
156	16.657	20.3	trough	flattened Bayes 0.005	-19.71480369	3.886734846	2.001375	10.5	32.1	25.97222222
158	20.855	18.3	trough	flattened Bayes 0.005	13.05069595	1.703206648	3.475708333	18	48.60000003	54.87222223
158	9.6469	5.4	trough	flattened Bayes 0.005	56.44883664	31.86471158	3.475708333	18	48.60000003	54.87222223
159	27.388	33.7	trough	flattened Bayes 0.005	-20.66526977	4.270533749	1.745125	11.5	52.20000004	53.13333333
159	16.729	20.8	trough	flattened Bayes 0.005	-21.69522236	4.706826733	1.745125	11.5	52.20000004	53.13333333
162	8.265	6.5	trough	flattened Bayes 0.005	23.90789028	5.715872177	1.890958333	8	41.99999998	25.76944444
164	25.582	23	trough	flattened Bayes 0.005	10.62945124	1.129852336	1.754166667	6	50.70000002	7.305555557
164	16.188	11.8	trough	flattened Bayes 0.005	31.35629556	9.832172709	1.754166667	6	50.70000002	7.305555557
164	6.7018	8.6	trough	flattened Bayes 0.005	-24.81015305	6.155436946	1.6	6	50.70000002	7.369444443
165	21.669	20.8	trough	flattened Bayes 0.005	4.092396807	0.167477116	1.2375	10.5	36.10000002	33.47222223
166	24.869	28.1	trough	flattened Bayes 0.005	-12.19958844	1.488299581	1.98125	25	41.89999996	127.2708333
166	9.323	11.8	trough	flattened Bayes 0.005	-23.45310799	5.500482742	1.98125	25	41.89999996	127.2708333
168	27.177	26.2	trough	flattened Bayes 0.005	3.660752759	0.134011108	1.986125	17	16.69999999	40.26666667
168	10.116	8.6	trough	flattened Bayes 0.005	16.20004274	2.624413849	1.986125	17	16.69999999	40.26666667
170	23.097	23.6	trough	flattened Bayes 0.005	-2.154313982	0.046410687	1.897208333	12	363.4	48.8814352
172	21.394	36.4	trough	flattened Bayes 0.005	-51.92926601	26.96648669	1.739583333	2.4	25.19999997	3.133333333
172	13.932	20	trough	flattened Bayes 0.005	-35.76564894	12.79181644	1.739583333	2.4	25.19999997	3.133333333
172	19.216	19.6	trough	flattened Bayes 0.005	-1.97856554	0.039147216	1.510416667	2.4	25.19999997	3.205555556
172	14.163	10.6	trough	flattened Bayes 0.005	28.7768041	8.281044544	1.510416667	2.4	25.19999997	3.205555556
172	17.904	33.9	trough	flattened Bayes 0.005	-61.75584897	38.13784882	1.5	2.4	21.59999996	3.238888889
172	11.928	5.6	trough	flattened Bayes 0.005	72.20447284	52.13485899	1.5	2.4	21.59999996	3.238888889
172	9.3476	17	trough	flattened Bayes 0.005	-58.0880232	33.74218439	4.75	2.4	16.69999999	3.405555557
172	4.5955	8.9	trough	flattened Bayes 0.005	-63.79163425	40.693726	4.75	2.4	16.69999999	3.405555557
173	27.863	41.5	trough	flattened Bayes 0.005	-39.32067529	15.46115505	1.5	6	33.30000004	5.472222223
173	17.29	27.8	trough	flattened Bayes 0.005	-46.61787536	21.73226303	1.5	6	33.30000004	5.472222223
173	14.736	16	trough	flattened Bayes 0.005	-8.224882874	0.676486983	2.154875	6	28.39999997	5.53888889
175	5.1838	12.6	trough	flattened Bayes 0.005	-83.4039969	69.56226698	4.693041667	30	37.99999997	139.9333333
178	24.481	31.3	trough	flattened Bayes 0.005	-24.44918521	5.977626573	2.0625	4.3	25.99999999	12.04166667
179	25.578	39.9	trough	flattened Bayes 0.005	-43.74599102	19.1371173	1.734041667	7.5	27.39999999	5.03888889
179	16.506	23.8	trough	flattened Bayes 0.005	-36.19312261	13.09942124	1.734041667	7.5	27.39999999	5.03888889
179	19.246	19.5	trough	flattened Bayes 0.005	-1.311103082	0.017189913	1.749291667	7.5	19.79999996	5.105555557
179	13.591	12.3	trough	flattened Bayes 0.005	9.972577343	0.994522989	1.749291667	7.5	19.79999996	5.105555557
179	16.624	17.8	trough	flattened Bayes 0.005	-6.832442482	0.466822703	3.260416667	7.5	26.90000004	5.205555557
179	11.681	8.9	trough	flattened Bayes 0.005	27.0249259	7.3034662	3.260416667	7.5	26.90000004	5.205555557
180	23.484	28.8	trough	flattened Bayes 0.005	-20.33509295	4.135160054	1.743041667	7.5	57.20000004	6.175
180	16.602	19.6	trough	flattened Bayes 0.005	-16.56262085	2.743204094	1.743041667	7.5	57.20000004	6.175
180	24.834	26.9	trough	flattened Bayes 0.005	-7.987010477	0.637923364	1	7.5	37.50000002	6.2
180	17.992	21.8	trough	flattened Bayes 0.005	-19.13952553	3.663214376	1	7.5	37.50000002	6.2
180	24.676	28.8	trough	flattened Bayes 0.005	-15.42374149	2.378918016	3.5	7.5	25.19999997	6.3
180	18.393	19	trough	flattened Bayes 0.005	-3.246596957	0.105403918	3.5	7.5	25.19999997	6.3
180	23.425	35.3	trough	flattened Bayes 0.005	-40.44274159	16.35615347	4.006958333	7.5	42.99999997	6.433333333
180	17.638	14.4	trough	flattened Bayes 0.005	20.21349647	4.085854397	4.006958333	7.5	42.99999997	6.433333333
183	22.569	25.8	trough	flattened Bayes 0.005	-13.35979656	1.784841642	3.990958333	17	32.69999998	80.1388889
183	12.689	15.3	trough	flattened Bayes 0.005	-18.65732967	3.480959502	3.990958333	17	32.69999998	80.1388889
184	21.89	32.9	trough	flattened Bayes 0.005	-40.18981566	16.15221283	1.5	2.7	11.10000001	16.80555556
184	12.874	16.8	trough	flattened Bayes 0.005	-26.46087484	7.001778973	1.5	2.7	11.10000001	16.80555556
184	20.28	17.8	trough	flattened Bayes 0.005	13.02521008	1.696560977	1.505541667	2.7	11.10000001	16.83333333
184	13.102	8.4	trough	flattened Bayes 0.005	43.73546647	19.12791027	1.505541667	2.7	11.10000001	16.83333333
184	19.16	27.1	trough	flattened Bayes 0.005	-34.32771293	11.78391875	1.484708333	2.7	11.10000001	16.87222222
184	9.4867	10.9	trough	flattened Bayes 0.005	-13.86492174	1.922360548	1.484708333	2.7	11.10000001	16.87222222
184	20.605	37.2	trough	flattened Bayes 0.005	-57.41717844	32.96732381	2.993041667	2.7	9.000000022	16.97222222
184	10.259	22	trough	flattened Bayes 0.005	-72.79208903	52.98688225	2.993041667	2.7	9.000000022	16.97222222
184	21.094	30.5	trough	flattened Bayes 0.005	-36.46160406	13.29448571	1.016666667	2.7	9.000000022	17.03819444
184	14.68	20.1	trough	flattened Bayes 0.005	-31.16733755	9.7140293	1.016666667	2.7	9.000000022	17.03819444
188	24.325	33.6	trough	flattened Bayes 0.005	-32.02416918	10.25547412	1.742375	6.5	13.00000004	3.43888889
188	14.506	17.8	trough	flattened Bayes 0.005	-20.39249675	4.158539237	1.742375	6.5	13.00000004	3.43888889
188	21.412	14.8	trough	flattened Bayes 0.005	36.51828123	13.33584864	2.260416667	6.5	13.00000004	3.505555557
188	13.715	7.3	trough	flattened Bayes 0.005	61.05162979	37.273015	2.260416667	6.5	13.00000004	3.505555557
191	23.176	35.5	trough	flattened Bayes 0.005	-42.00695344	17.64584137	1.775708333	14.5	41	24.93888889
191	14.519	23.6	trough	flattened Bayes 0.005	-47.6455311	22.70096634	1.775708333	14.5	41	24.93888889
191	24.455	29.1	trough	flattened Bayes 0.005	-17.34665297	3.009063694	1.250708333	14.5	44.00000004	24.97222222
191	17.517	20.5	trough	flattened Bayes 0.005	-15.69297946	2.462696042	1.250708333	14.5	44.00000004	24.97222222
191	20.824	21.2	trough	flattened Bayes 0.005	-1.789453646	0.032021443	3.002791667	14.5	61.00000001	25.07222222
191	15.084	11.7	trough	flattened Bayes 0.005	25.2688172	6.385131229	3.002791667	14.5	61.00000001	25.07222222
195	26.674	32.6	trough	flattened Bayes 0.005	-19.99527618	3.998110693	2.738208333	7.5	25.00000001	7.872222223
195	12.99	18	trough	flattened Bayes 0.005	-32.33301065	10.45423578	2.738208333	7.5	25.00000001	7.872222223
197	32.405	22	trough	flattened Bayes 0.005	38.25016083	14.63074804	0.700708333	10	10	14.00277778
197	13.786	12.5	trough	flattened Bayes 0.005	9.784676254	0.957398894	0.700708333	10	10	14.00277778
197	27.131	48.8	trough	flattened Bayes 0.005	-57.07550276	32.57613015	2.25625	10	10	14.07222222
197	12.027	32.2	trough	flattened Bayes 0.005	-91.22481742	83.21967313	2.25625	10	10	14.07222222
198	24.335	21.3	trough	flattened Bayes 0.005	13.30119426	1.769217687	3.007625	7	8.000000039	19.67222222
198	14.216	12.9	trough	flattened Bayes 0.005	9.706446379	0.942151013	3.007625	7	8.000000039	19.67222222
207	31.486	31.7	trough	flattened Bayes 0.005	-0.677365239	0.004588237	1.404875	10	51.99999999	23.5
207	20.459	19	trough	flattened Bayes 0.005	7.395017613	0.546862855	1.404875	10	51.99999999	23.5
208	26.346	21.9	trough	flattened Bayes 0.005	18.43054346	3.396849324	0.65625	22	18.00000004	79.86944443
208	10.539	8.2	trough	flattened Bayes 0.005	24.96397887	6.232002409	0.65625	22	18.00000004	79.86944443
208	24.534	43.3	trough	flattened Bayes 0.005	-55.32918595	30.61318818	2.3375	22	13.00000004	79.9361111
208	8.1909	18.2	trough	flattened Bayes 0.005	-75.85266133	57.53626231	2.3375	22	13.00000004	79.9361111
208	20.053	23.8	trough	flattened Bayes 0.005	-17.08891068	2.920308682	2.311125	22	13.00000004	80.00555557
208	12.718	15.6	trough	flattened Bayes 0.005	-20.35454481	4.143074945	2.311125	22	13.00000004	80.00555557
211	18.15	26.8	trough	flattened Bayes 0.005	-38.48720801	14.8126518	2.772916667	27	55.00000003	102.3055556
211	7.2541	10.8	trough	flattened Bayes 0.005	-39.28082818	15.42983462	2.772916667	27	55.00000003	102.3055556
214	17.056	19.8	trough	flattened Bayes 0.005	-14.8903842	2.217235416	1.00625	12	20.99999999	50.97222223
214	4.8273	8.5	trough	flattened Bayes 0.005	-55.11543974	30.37711697	1.00625	12	20.99999999	50.97222223
215	22.029	32	trough	flattened Bayes 0.005	-36.9098077	13.62333904	2.700708333	13	40.00000002	30.07222222
215	12.306	14.4	trough	flattened Bayes 0.005	-15.68186924	2.45921023	2.700708333	13	40.00000002	30.07222222
215	20.715	27.5	trough	flattened Bayes 0.005	-28.14476823	7.921279785	3.019458333	13	20.00000001	30.17222222
215	14.428	12.6	trough	flattened Bayes 0.005	13.52671304	1.829719656	3.019458333	13	20.00000001	30.17222222
216	26.104	41.4	trough	flattened Bayes 0.005	-45.31879592	20.53793264	3.002083333	3	29.00000003	3.469444443
216	13.205	20.1	trough	flattened Bayes 0.005	-41.40519442	17.14390125	3.002083333	3	29.00000003	3.469444443
216	15.731	24.2	trough	flattened Bayes 0.005	-42.41817135	17.9930126	2.011125	3	27.99999996	3.53611111
216	9.4386	9.5	trough	flattened Bayes 0.005	-0.648411181	0.004204371	2.011125	3	27.99999996	3.53611111
216	15.974	34.1	trough	flattened Bayes 0.005	-72.39685266	52.41304275	3.974291667	3	22.99999996	3.669444443
216	9.0762	8.7	trough	flattened Bayes 0.005	4.232625646	0.179151199	3.974291667	3	22.99999996	3.669444443
219	19.891	28.2	trough	flattened Bayes 0.005	-34.5553222	11.94070292	5.770125	14.5	16.99999997	62.7388889
219	7.0985	11.9	trough	flattened Bayes 0.005	-50.54609574	25.54907795	5.770125	14.5	16.99999997	62.7388889
220	25.909	31.1	trough	flattened Bayes 0.005	-18.21115964	3.316463355	2.935416667	54	40.00000002	157.4027778
220	15.18	17.3	trough	flattened Bayes 0.005	-13.05418719	1.704118032	2.935416667	54	40.00000002	157.4027778
221	25.312	22.8	trough	flattened Bayes 0.005	10.4423013	1.090416564	1.460416667	7	3.000000037	11.20555556
221	7.0985	6.6	trough	flattened Bayes 0.005	7.278169143	0.529717461	1.460416667	7	3.000000037	11.20555556
222	23.877	41	trough	flattened Bayes 0.005	-52.78604128	27.86366154	4.504166667	8	34.00000003	42.20555557
222	11.55	26.9	trough	flattened Bayes 0.005	-79.84395319	63.7505686	4.504166667	8	34.00000003	42.20555557
223	19.612	17	trough	flattened Bayes 0.005	14.26854583	2.035914002	2.004875	8	25.99999999	14.47222222
223	11.246	8.4	trough	flattened Bayes 0.005	28.97281889	8.394242347	2.004875	8	25.99999999	14.47222222
227	23.949	31.5	trough	flattened Bayes 0.005	-27.23583834	7.4179089	3.265291667	21	25.99999999	66.84027777
227	10.546	15.9	trough	flattened Bayes 0.005	-40.49005521	16.39444571	3.265291667	21	25.99999999	66.84027777
232	12.693	11.8	trough	flattened Bayes 0.005	7.291879312	0.531715039	2.872208333	10	30.00000001	9
233	23.821	26.7	trough	flattened Bayes 0.005	-11.39724075	1.298970967	3.255541667	6	86.00000002	9.53888889
233	11.498	13.4	trough	flattened Bayes 0.005	-15.27833561	2.33427539	3.255541667	6	86.00000002	9.53888889
234	27.346	43.2	trough	flattened Bayes 0.005	-44.94655969	20.20193228	4.992375	12	36.99999998	29.57222222
234	14.317	22.9	trough	flattened Bayes 0.005	-46.12408308	21.2743104	4.992375	12	36.99999998	29.57222222
234	22.675	27.9	trough	flattened Bayes 0.005	-20.6623826	4.269340547	2.004875	12	51.99999999	29.63888889
234	13.706	18.7	trough	flattened Bayes 0.005	-30.82145282	9.499619538	2.004875	12	51.99999999	29.63888889
234	25.893	31.7	trough	flattened Bayes 0.005	-20.16564513	4.066532435	2	12	41.99999998	29.70555556
234	16.92	18.7	trough	flattened Bayes 0.005	-9.994385177	0.998877351	2	12	41.99999998	29.70555556
238	27.12	39.3	trough	flattened Bayes 0.005	-36.67570009	13.45106977	1.71875	8	14.00000002	10.03888889
238	15.853	22.2	trough	flattened Bayes 0.005	-33.3587365	11.12805301	1.71875	8	14.00000002	10.03888889
242	25.237	22.1	trough	flattened Bayes 0.005	13.25390287	1.756659412	1.750708333	10	14.00000002	21.97222222
242	6.8806	8.9	trough	flattened Bayes 0.005	-25.59345019	6.550246924	1.750708333	10	14.00000002	21.97222222
244	27.408	29.7	trough	flattened Bayes 0.005	-8.026896407	0.644310659	6.206958333	9	34.00000003	7.172222223
244	13.515	15.5	trough	flattened Bayes 0.005	-13.68257798	1.872129401	6.206958333	9	34.00000003	7.172222223
245	24.334	18.2	trough	flattened Bayes 0.005	28.84280811	8.319075795	1.529875	29	44.00000004	125.8083333
245	11.473	7.3	trough	flattened Bayes 0.005	44.45746551	19.76466239	1.529875	29	44.00000004	125.8083333
245	13.248	27.8	trough	flattened Bayes 0.005	-70.90235821	50.271444	3.308333333	29	68.99999996	125.9083333
245	4.8637	10.9	trough	flattened Bayes 0.005	-76.58481194	58.6523342	3.308333333	29	68.99999996	125.9083333
1	30.52	20.1	2pts	flattened Bayes 0.02	41.16949822	16.94927584	1.136791667	6	54.00000004	7.472222223
4	24.959	37.9	2pts	flattened Bayes 0.02	-41.17469257	16.95355308	1.98125	11.5	8.000000039	19.53333333
4	7.5931	12.7	2pts	flattened Bayes 0.02	-50.33139343	25.33249165	1.98125	11.5	8.000000039	19.53333333
8	25.853	36.9	2pts	flattened Bayes 0.02	-35.20787851	12.39594709	1.85	5	41	3.33888889
8	20.795	25.8	2pts	flattened Bayes 0.02	-21.48299174	4.61518934	1.85	5	41	3.33888889
16	22.208	22.3	2pts	flattened Bayes 0.02	-0.413408825	0.001709069	1.494458333	9	18.00000004	5.005555557
16	13.104	13.5	2pts	flattened Bayes 0.02	-2.97699594	0.088625048	1.494458333	9	18.00000004	5.005555557
17	29.133	28.5	2pts	flattened Bayes 0.02	2.196658165	0.048253071	1.993041667	6	11.99999997	5.769444443
17	11.95	12.4	2pts	flattened Bayes 0.02	-3.696098563	0.136611446	1.993041667	6	11.99999997	5.769444443
21	29.184	49.7	2pts	flattened Bayes 0.02	-52.01561787	27.05624502	2.702791667	15	19.00000003	98.00694443
21	11.913	32.7	2pts	flattened Bayes 0.02	-93.18808419	86.84019035	2.702791667	15	19.00000003	98.00694443
21	22.063	15.5	2pts	flattened Bayes 0.02	34.94396081	12.21080397	2.004166667	15	34.00000003	98.0736111
21	9.8596	16.1	2pts	flattened Bayes 0.02	-48.0777824	23.11473161	4.142375	15	10.99999999	98.2388889
26	29.193	40.8	2pts	flattened Bayes 0.02	-33.16617376	10.99995082	4.018041667	4	15.00000001	3.402777777
26	10.987	19.2	2pts	flattened Bayes 0.02	-54.41415179	29.60899915	4.018041667	4	15.00000001	3.402777777
26	26.751	34.2	2pts	flattened Bayes 0.02	-24.44258503	5.974399628	1.990291667	4	15.00000001	3.469444443
26	13.771	16.2	2pts	flattened Bayes 0.02	-16.20900204	2.62731747	1.990291667	4	15.00000001	3.469444443
26	26.974	35.9	2pts	flattened Bayes 0.02	-28.39329453	8.06179174	5	4	20.00000001	3.63611111
26	13.77	15.1	2pts	flattened Bayes 0.02	-9.213716661	0.848925747	5	4	20.00000001	3.63611111
26	27.115	25.5	2pts	flattened Bayes 0.02	6.138933764	0.376865078	3	4	20.00000001	3.73611111
26	13.017	6.3	2pts	flattened Bayes 0.02	69.5449604	48.36501517	3	4	20.00000001	3.73611111
27	27.301	35.3	2pts	flattened Bayes 0.02	-25.55550231	6.530836982	4.297916667	32	50.00000002	137.0722222
27	14.818	13.6	2pts	flattened Bayes 0.02	8.572031811	0.734797294	4.297916667	32	50.00000002	137.0722222
28	5.3588	14.2	2pts	flattened Bayes 0.02	-90.4063644	81.73310724	9.78125	17	22.99999996	83.77916667
32	23.197	24.6	2pts	flattened Bayes 0.02	-5.870661339	0.344646646	1.9625	5	30.00000001	3.605555557
32	14.486	15.23	2pts	flattened Bayes 0.02	-5.007403419	0.25074089	1.9625	5	30.00000001	3.605555557
33	22.82	39.1	2pts	flattened Bayes 0.02	-52.58397933	27.65074882	1.940291667	5.2	27.99999996	4.605555557
33	13.177	24.5	2pts	flattened Bayes 0.02	-60.10563474	36.12687327	1.940291667	5.2	27.99999996	4.605555557
33	20.845	24.7	2pts	flattened Bayes 0.02	-16.92831266	2.865677694	1.249291667	5.2	31	4.63888889
33	14.193	14	2pts	flattened Bayes 0.02	1.369134182	0.018745284	1.249291667	5.2	31	4.63888889
33	20.118	29.1	2pts	flattened Bayes 0.02	-36.49884189	13.32165459	6.146541667	5.2	31.69999999	4.833333333
33	10.936	17.8	2pts	flattened Bayes 0.02	-47.77282851	22.82243144	6.146541667	5.2	31.69999999	4.833333333
34	19.316	16.6	2pts	flattened Bayes 0.02	15.12417864	2.287407795	3.499291667	8	11.99999997	22.60555556
34	8.6512	7.1	2pts	flattened Bayes 0.02	19.69627711	3.87943332	3.499291667	8	11.99999997	22.60555556
34	23.995	28.8	2pts	flattened Bayes 0.02	-18.2024813	3.313303253	1.500708333	8	13.00000004	22.67233333
34	9.5901	11.9	2pts	flattened Bayes 0.02	-21.49734064	4.621356544	1.500708333	8	13.00000004	22.67233333
34	28.398	34.1	2pts	flattened Bayes 0.02	-18.2469839	3.329524216	3.493041667	8	10.99999999	22.77233333
34	11.447	12.8	2pts	flattened Bayes 0.02	-11.16014352	1.245488035	3.493041667	8	10.99999999	22.77233333
35	14.276	18	2pts	flattened Bayes 0.02	-23.07596976	5.325003804	8.847208333	17	33.09999999	92.90416667
37	26.618	29.2	2pts	flattened Bayes 0.02	-9.251495933	0.85590177	2.014583333	5	10	4.372222223
37	10.516	12.4	2pts	flattened Bayes 0.02	-16.44266015	2.703610728	2.014583333	5	10	4.372222223
40	28.832	28.2	2pts	flattened Bayes 0.02	2.216299621	0.04911984	1.291666667	4.8	22.99999996	5.640277777
40	15.933	15	2pts	flattened Bayes 0.02	6.03239259	0.363897604	1.291666667	4.8	22.99999996	5.640277777
44	21.164	26.6	2pts	flattened Bayes 0.02	-22.76191274	5.181046715	4.077791667	9	14.00000002	15.50555556
44	8.5813	15.4	2pts	flattened Bayes 0.02	-56.86680872	32.33833934	4.077791667	9	14.00000002	15.50555556
44	24.624	28.8	2pts	flattened Bayes 0.02	-15.63342318	2.444039203	4.007625	9	19.00000003	15.63333333
44	13.948	15.8	2pts	flattened Bayes 0.02	-12.45125723	1.550338065	4.007625	9	19.00000003	15.63333333
45	24.987	28.3	2pts	flattened Bayes 0.02	-12.43455252	1.546180963	1.981958333	28	24.00000003	118.6388889
45	11.281	10.5	2pts	flattened Bayes 0.02	7.171387907	0.514288045	1.981958333	28	24.00000003	118.6388889
45	22.161	25.1	2pts	flattened Bayes 0.02	-12.43731618	1.546868338	5.041666667	28	35.00000002	118.4722222
45	11.532	13.9	2pts	flattened Bayes 0.02	-18.62220824	3.467866398	5.041666667	28	35.00000002	118.4722222
50	25.249	32	2pts	flattened Bayes 0.02	-23.58469144	5.562376701	4.925708333	10	14.00000002	28.66666667
50	10.911	11.4	2pts	flattened Bayes 0.02	-4.383487966	0.192149667	4.925708333	10	14.00000002	28.66666667
53	26.33	26.9	2pts	flattened Bayes 0.02	-2.141649446	0.045866623	2.513208333	6	8.000000039	4.972222223
53	14.994	16.9	2pts	flattened Bayes 0.02	-11.9520913	1.428524865	2.513208333	6	8.000000039	4.972222223
54	19.434	15.1	2pts	flattened Bayes 0.02	25.09990155	6.300050576	3.74375	25	36.99999998	105.2722222
55	23.381	35.9	2pts	flattened Bayes 0.02	-42.23612962	17.83890645	1.495125	17	30.00000001	55.30555557
55	8.2771	15.9	2pts	flattened Bayes 0.02	-63.05884494	39.76417925	1.495125	17	30.00000001	55.30555557
57	20.721	10.4	2pts	flattened Bayes 0.02	66.32820282	43.99430489	1.75	9	15.00000001	29.37222222
57	9.1311	4.5	2pts	flattened Bayes 0.02	67.94902832	46.1707045	1.75	9	15.00000001	29.37222222
58	8.6912	28.6	2pts	flattened Bayes 0.02	-106.7747887	114.008555	1.402083333	12	15.00000001	37.66666667
58	19.136	36.3	2pts	flattened Bayes 0.02	-61.92365972	38.34539633	1.745125	12	21.29999998	37.775
58	12.436	26.5	2pts	flattened Bayes 0.02	-72.24162729	52.18852713	1.745125	12	21.29999998	37.775
58	31.486	20	2pts	flattened Bayes 0.02	44.6179544	19.90761854	0.235416667	12	31	37.8
58	23.752	11.4	2pts	flattened Bayes 0.02	70.27765134	49.38948278	0.235416667	12	31	37.8
58	18.675	21.8	2pts	flattened Bayes 0.02	-15.44163064	2.384439567	1.510416667	12	26.69999999	37.83333333
58	11.163	13.8	2pts	flattened Bayes 0.02	-21.12726836	4.463614682	1.510416667	12	26.69999999	37.83333333
60	9.0552	12.7	2pts	flattened Bayes 0.02	-33.50739134	11.22745274	1.645833333	12.2	27.99999996	24.43680556
62	24.669	38	2pts	flattened Bayes 0.02	-42.54416059	18.100056	0.75	38	46.59999998	186.3666667
62	13.21	23	2pts	flattened Bayes 0.02	-54.07346037	29.23939116	0.75	38	46.59999998	186.3666667
65	7.5475	20.2	2pts	flattened Bayes 0.02	-91.19740517	83.1696671	3.729166667	32	63.90000002	168.8416667
66	4.8441	7	2pts	flattened Bayes 0.02	-36.4046234	13.25296605	1.889583333	13	14.00000002	25.10277778
68	22.623	30.8	2pts	flattened Bayes 0.02	-30.6122831	9.371118765	1.240291667	10	33.39999997	26.13888889
68	8.4643	8.9	2pts	flattened Bayes 0.02	-5.018342231	0.251837587	1.240291667	10	33.39999997	26.13888889
71	21.706	41	2pts	flattened Bayes 0.02	-61.53797085	37.86921856	4.495833333	22	53.29999996	55.26666667
71	10.195	16.6	2pts	flattened Bayes 0.02	-47.80742676	22.85550053	4.495833333	22	53.29999996	55.26666667
71	12.775	11.6	2pts	flattened Bayes 0.02	9.641025641	0.929493754	1.9	22	33.79999998	55.33333333
73	28.293	46.8	2pts	flattened Bayes 0.02	-49.29087931	24.29590783	4.236791667	54	79.30000004	164.8069444
73	17.149	28	2pts	flattened Bayes 0.02	-48.0675098	23.10485498	4.236791667	54	79.30000004	164.8069444
74	24.558	31.3	2pts	flattened Bayes 0.02	-24.13978302	5.827291243	1.501375	7.4	27.99999996	10.96666667
74	9.326	18.2	2pts	flattened Bayes 0.02	-64.47722154	41.57312097	1.501375	7.4	27.99999996	10.96666667
75	19.936	19.4	2pts	flattened Bayes 0.02	2.725238967	0.074269274	4.836791667	6	33.69999996	10.76666667
75	6.6167	12.9	2pts	flattened Bayes 0.02	-64.3889592	41.45938067	4.836791667	6	33.69999996	10.76666667
76	19.745	26.5	2pts	flattened Bayes 0.02	-29.21396908	8.534559893	4.253458333	9	26.59999997	16.86666667
76	9.249	17.6	2pts	flattened Bayes 0.02	-62.20715855	38.69730575	4.253458333	9	26.59999997	16.86666667
76	9.9815	8.8	2pts	flattened Bayes 0.02	12.5815297	1.582948895	10.02083333	9	35.40000003	17.2125
78	8.0668	16	2pts	flattened Bayes 0.02	-65.92650456	43.46304004	1.633333333	15	27.20000003	28.23333333
82	28.965	27.4	2pts	flattened Bayes 0.02	5.553091457	0.308368247	1.503458333	39	51.00000001	149.6069444
82	11.471	11.5	2pts	flattened Bayes 0.02	-0.252492273	0.000637523	1.503458333	39	51.00000001	149.6069444
83	17.205	17.7	2pts	flattened Bayes 0.02	-2.836269875	0.080444268	2.033333333	8.2	20.99999999	9.472222223
83	7.8481	8.5	2pts	flattened Bayes 0.02	-7.975238713	0.636044325	2.033333333	8.2	20.99999999	9.472222223
84	5.4187	4.3	2pts	flattened Bayes 0.02	23.02159754	5.299939532	7.554166667	15	20.00000001	57.06944443
85	28.245	23.1	2pts	flattened Bayes 0.02	20.0408998	4.016376646	1.99375	14	40.70000002	55.26666667
85	13.201	8.3	2pts	flattened Bayes 0.02	45.58857728	20.78318378	1.99375	14	40.70000002	55.26666667
90	58.359	54.3	2pts	flattened Bayes 0.02	7.20581578	0.519237811	0.666666667	15	98.10000002	76.53333333
102	19.34	18.4	2pts	flattened Bayes 0.02	4.98145204	0.248148644	2.251375	12	31.10000002	26.53888889
102	8.462	7.4	2pts	flattened Bayes 0.02	13.390493	1.793053028	2.251375	12	31.10000002	26.53888889
102	26.619	32.9	2pts	flattened Bayes 0.02	-21.10586535	4.454575523	1.498625	12	28.30000003	26.60555556
102	9.9488	11.9	2pts	flattened Bayes 0.02	-17.86093515	3.190130046	1.498625	12	28.30000003	26.60555556
103	37.464	48.9	2pts	flattened Bayes 0.02	-26.48325691	7.013628967	1.316666667	3.5	24.19999999	3.908333333
103	11.481	14.8	2pts	flattened Bayes 0.02	-25.2577908	6.379559961	1.316666667	3.5	24.19999999	3.908333333
103	11.156	12.4	2pts	flattened Bayes 0.02	-10.56206487	1.115572142	1.572208333	3.5	30.70000001	3.975
108	16.433	26.6	2pts	flattened Bayes 0.02	-47.25210885	22.3276179	1.75	15	25.59999998	71.3
108	5.8488	11.4	2pts	flattened Bayes 0.02	-64.36621678	41.43009863	1.75	15	25.59999998	71.3
108	24.372	33.9	2pts	flattened Bayes 0.02	-32.70181219	10.69408521	3.008333333	15	31.80000002	71.4
108	10.252	17.1	2pts	flattened Bayes 0.02	-50.0731208	25.07317426	3.008333333	15	31.80000002	71.4
108	28.147	31.8	2pts	flattened Bayes 0.02	-12.18743223	1.485335044	1.493041667	15	31.80000002	71.43333333
108	13.485	18	2pts	flattened Bayes 0.02	-28.68032396	8.225609827	1.493041667	15	31.80000002	71.43333333
108	27.957	24	2pts	flattened Bayes 0.02	15.23182632	2.32008533	1.99375	15	13.49999999	71.5
108	14.529	10.4	2pts	flattened Bayes 0.02	33.12607806	10.97337048	1.99375	15	13.49999999	71.5
108	7.9424	5.4	2pts	flattened Bayes 0.02	38.11008514	14.5237859	10.35904167	15	34.00000003	71.84305557
110	20.831	27	2pts	flattened Bayes 0.02	-25.79498652	6.653813293	3.252791667	8	9.499999969	5.372222223
110	9.6282	9.8	2pts	flattened Bayes 0.02	-1.768563223	0.031278159	3.252791667	8	9.499999969	5.372222223
110	24.292	30.5	2pts	flattened Bayes 0.02	-22.66024237	5.134865843	3.495125	8	10.59999998	5.472222223
111	21.904	19	2pts	flattened Bayes 0.02	14.19910033	2.016144503	4	7.5	20.70000001	3.544444443
111	5.8058	6.1	2pts	flattened Bayes 0.02	-4.942129046	0.244246395	4	7.5	20.70000001	3.544444443
112	21.313	28.7	2pts	flattened Bayes 0.02	-29.54031952	8.726304772	2.989583333	6	5.999999985	4.10138889
112	10.813	15.5	2pts	flattened Bayes 0.02	-35.62497625	12.69138933	2.989583333	6	5.999999985	4.10138889
112	26.031	23.2	2pts	flattened Bayes 0.02	11.50088359	1.322703233	4.034708333	6	13.30000003	4.234722223
114	22.334	15.9	2pts	flattened Bayes 0.02	33.65590835	11.32720167	1.796541667	10	23.20000001	19.73805556
114	10.824	8.9	2pts	flattened Bayes 0.02	19.50922734	3.806099513	1.796541667	10	23.20000001	19.73805556
115	22.551	32.9	2pts	flattened Bayes 0.02	-37.32664875	13.93278707	1.26875	7.5	21.29999998	6.205555557
115	6.6325	9.4	2pts	flattened Bayes 0.02	-34.52362389	11.91880606	1.26875	7.5	21.29999998	6.205555557
115	25.976	22.6	2pts	flattened Bayes 0.02	13.89986825	1.932063373	1.980541667	7.5	15.50000004	6.272222223
115	6.615	5.7	2pts	flattened Bayes 0.02	14.85992692	2.20817428	1.980541667	7.5	15.50000004	6.272222223
115	29.492	49.8	2pts	flattened Bayes 0.02	-51.22332644	26.23829171	3.981958333	7.5	24.40000004	6.405555557
115	5.5627	12	2pts	flattened Bayes 0.02	-73.30649615	53.73842378	3.981958333	7.5	24.40000004	6.405555557
115	19.097	14.1	2pts	flattened Bayes 0.02	30.10512998	9.063188512	2.51875	7.5	20.59999998	6.505555557
115	6.3357	4.9	2pts	flattened Bayes 0.02	25.55604012	6.531111867	2.51875	7.5	20.59999998	6.505555557
116	24.651	28.8	2pts	flattened Bayes 0.02	-15.52449907	2.410100715	2.247208333	6	30.49999996	10.37222222
116	10.355	13.4	2pts	flattened Bayes 0.02	-25.63670806	6.572408002	2.247208333	6	30.49999996	10.37222222
118	23.923	28.5	2pts	flattened Bayes 0.02	-17.46180112	3.049144983	2.257625	6	36.50000004	3.766666667
118	16.648	19.9	2pts	flattened Bayes 0.02	-17.79577542	3.166896228	2.257625	6	36.50000004	3.766666667
118	23.997	23.3	2pts	flattened Bayes 0.02	2.947332812	0.086867707	3.236125	6	36.50000004	3.866666667
118	16.267	11.2	2pts	flattened Bayes 0.02	36.89518331	13.61254552	3.236125	6	36.50000004	3.866666667
118	11.916	8.8	2pts	flattened Bayes 0.02	30.08302761	9.049885503	2.4375	6	29.09999997	3.97638889
119	22.842	34.8	2pts	flattened Bayes 0.02	-41.49057979	17.21468211	2.497208333	59	73.29999997	121.1333333
119	11.159	16	2pts	flattened Bayes 0.02	-35.64932435	12.70874327	2.497208333	59	73.29999997	121.1333333
122	27.827	33	2pts	flattened Bayes 0.02	-17.00889408	2.893024777	2.79375	18	50.30000001	70.9388889
122	16.503	23	2pts	flattened Bayes 0.02	-32.89370428	10.81995781	2.79375	18	50.30000001	70.9388889
125	16.05	5.7	2pts	flattened Bayes 0.02	95.17241379	90.57788347	3.169458333	13	34.89999999	51.00555557
126	21.397	16.7	2pts	flattened Bayes 0.02	24.65810956	6.080223672	4.001375	6.3	29.70000003	6.033333333
126	9.7505	6.1	2pts	flattened Bayes 0.02	46.06163843	21.21674535	4.001375	6.3	29.70000003	6.033333333
126	23.595	28.9	2pts	flattened Bayes 0.02	-20.21144871	4.085026589	3.246541667	6.3	29.70000003	6.133333333
126	7.0605	11.7	2pts	flattened Bayes 0.02	-49.46030223	24.46321497	3.246541667	6.3	29.70000003	6.133333333
127	23.855	28.1	2pts	flattened Bayes 0.02	-16.34106438	2.670303852	1.25	20	55.00000003	95.1
128	19.295	31.9	2pts	flattened Bayes 0.02	-49.24309015	24.24881927	0.472916667	8	24.6	13.6349537
128	10.879	13.5	2pts	flattened Bayes 0.02	-21.50211247	4.623408408	3.561125	8	30.80000004	13.80555556
130	21.938	36.1	2pts	flattened Bayes 0.02	-48.8025087	23.81684856	2.058333333	90	95.9	168.0388889
130	16.448	13.1	2pts	flattened Bayes 0.02	22.66143225	5.135405114	2.058333333	90	95.9	168.0388889
130	15.132	16.4	2pts	flattened Bayes 0.02	-8.042623367	0.646837906	1.629166667	90	87.99999999	168.1
131	22.844	27.9	2pts	flattened Bayes 0.02	-19.92747911	3.971044237	1.495125	7	24.70000003	10.23888889
131	8.8929	13.2	2pts	flattened Bayes 0.02	-38.990807	15.20283031	1.495125	7	24.70000003	10.23888889
131	26.739	33.5	2pts	flattened Bayes 0.02	-22.44725178	5.038791125	4.753458333	7	5.299999988	10.40555556
131	12.43	9.5	2pts	flattened Bayes 0.02	26.72138623	7.14032482	4.753458333	7	5.299999988	10.40555556
133	17.666	36.2	2pts	flattened Bayes 0.02	-68.81520811	47.35532867	4.78125	9.3	37.50000002	26.10555556
133	10.209	22.3	2pts	flattened Bayes 0.02	-74.38555477	55.33210758	4.78125	9.3	37.50000002	26.10555556
133	26.931	39.2	2pts	flattened Bayes 0.02	-37.1051398	13.76791399	1.967375	9.3	49.79999997	26.17222222
133	16.389	19.4	2pts	flattened Bayes 0.02	-16.82639917	2.831277091	1.967375	9.3	49.79999997	26.17222222
133	24.629	23.8	2pts	flattened Bayes 0.02	3.423568523	0.117208214	1.478458333	9.3	48.90000002	26.20555556
133	13.306	12.9	2pts	flattened Bayes 0.02	3.098527055	0.096008699	1.478458333	9.3	48.90000002	26.20555556
133	19.256	18.1	2pts	flattened Bayes 0.02	6.189099475	0.383049523	3.521541667	9.3	51.89999996	26.33888889
133	12.088	10.3	2pts	flattened Bayes 0.02	15.97284259	2.551317005	3.521541667	9.3	51.89999996	26.33888889
133	21.543	34.5	2pts	flattened Bayes 0.02	-46.23949467	21.38090868	1.992375	9.3	49.60000001	26.40555556
133	12.186	14.6	2pts	flattened Bayes 0.02	-18.02434107	3.248768711	1.992375	9.3	49.60000001	26.40555556
133	23.445	17.8	2pts	flattened Bayes 0.02	27.37301491	7.492819453	2.020125	9.3	47.20000004	26.47222222
133	12.591	10.1	2pts	flattened Bayes 0.02	21.95584152	4.82058977	2.020125	9.3	47.20000004	26.47222222
136	22.41	52.7	2pts	flattened Bayes 0.02	-80.65503928	65.05235361	5.042375	8	32.60000004	101.3055556
136	9.6686	37.5	2pts	flattened Bayes 0.02	-118.0081664	139.2592735	5.042375	8	32.60000004	101.3055556
136	31.828	35.5	2pts	flattened Bayes 0.02	-10.90779468	1.189799847	1.217375	8	32.60000004	101.3388889
136	22.553	25.2	2pts	flattened Bayes 0.02	-11.08621448	1.229041515	1.217375	8	32.60000004	101.3388889
136	22.591	26.9	2pts	flattened Bayes 0.02	-17.41326706	3.032218697	1.242375	8	44.9	101.4055556
136	15.516	20.2	2pts	flattened Bayes 0.02	-26.229141	6.879678377	1.242375	8	44.9	101.4055556
136	25.401	24.1	2pts	flattened Bayes 0.02	5.256459465	0.276303661	2.502791667	8	37.60000004	101.4722222
136	18.797	17.6	2pts	flattened Bayes 0.02	6.577465176	0.432630481	2.502791667	8	37.60000004	101.4722222
136	22.872	29.9	2pts	flattened Bayes 0.02	-26.63533692	7.094411729	5.992375	8	50.6	101.6722222
136	15.829	21.6	2pts	flattened Bayes 0.02	-30.83705148	9.509237442	5.992375	8	50.6	101.6722222
138	26.5	29.5	2pts	flattened Bayes 0.02	-10.71428571	1.147959184	1.46875	4	19.6	4.53888889
138	10.366	12.1	2pts	flattened Bayes 0.02	-15.43665984	2.382904671	1.46875	4	19.6	4.53888889
138	22.808	31.9	2pts	flattened Bayes 0.02	-33.23828325	11.04783473	4.53125	4	13.09999998	4.672222223
138	11.265	10.9	2pts	flattened Bayes 0.02	3.293480713	0.108470152	4.53125	4	13.09999998	4.672222223
139	23.975	25.3	2pts	flattened Bayes 0.02	-5.37798072	0.289226766	1.961791667	9	13.09999998	10.97222222
139	11.902	10.6	2pts	flattened Bayes 0.02	11.57230468	1.339182357	1.961791667	9	13.09999998	10.97222222
139	9.4833	11.9	2pts	flattened Bayes 0.02	-22.60362058	5.109236634	2.856958333	9	20.70000001	11.07222222
141	20.456	24.2	2pts	flattened Bayes 0.02	-16.76818345	2.811719761	1.590958333	9.5	38.60000003	21.50138889
141	7.2083	8.2	2pts	flattened Bayes 0.02	-12.87228312	1.656956727	1.590958333	9.5	38.60000003	21.50138889
141	5.2033	11.3	2pts	flattened Bayes 0.02	-73.88461702	54.58936632	9.002083333	9.5	33.30000004	21.8
142	12.69	16	2pts	flattened Bayes 0.02	-23.0742419	5.324206391	3.102083333	6.8	3.899999995	3.6375
143	33.427	36.9	2pts	flattened Bayes 0.02	-9.876718757	0.975495734	5.739583333	2.8	29.30000002	4.733333333
143	17.148	18.1	2pts	flattened Bayes 0.02	-5.401724921	0.291786321	5.739583333	2.8	29.30000002	4.733333333
143	24.001	45.4	2pts	flattened Bayes 0.02	-61.66769931	38.02905139	3.003458333	2.8	29.30000002	4.833333333
143	13.882	21.8	2pts	flattened Bayes 0.02	-44.38092035	19.69666091	3.003458333	2.8	29.30000002	4.833333333
146	25.636	40	2pts	flattened Bayes 0.02	-43.76866354	19.15695908	1.754166667	26	25.3	99.0388889
150	11.436	5.7	2pts	flattened Bayes 0.02	66.94677871	44.8187118	4.479166667	11	26.69999999	27.70277778
151	24.192	26.8	2pts	flattened Bayes 0.02	-10.22905554	1.046335772	3.498625	9	15.99999999	14.80555556
151	8.7802	14.9	2pts	flattened Bayes 0.02	-51.68706345	26.71552528	3.498625	9	15.99999999	14.80555556
152	22.574	47.6	2pts	flattened Bayes 0.02	-71.32556217	50.87335819	3.9875	12	26.99999998	38.57222223
152	12.349	30.7	2pts	flattened Bayes 0.02	-85.2563358	72.68642795	3.9875	12	26.99999998	38.57222223
152	10.695	16.8	2pts	flattened Bayes 0.02	-44.4080742	19.72077054	0.741666667	12	26.99999998	38.60555557
152	22.228	28.7	2pts	flattened Bayes 0.02	-25.41627396	6.459869818	2.006958333	12	26.99999998	38.7138889
154	27.412	25.5	2pts	flattened Bayes 0.02	7.227094043	0.522308883	1.871541667	3	23.60000002	3.736458333
154	13.307	13.4	2pts	flattened Bayes 0.02	-0.696446624	0.004850379	1.871541667	3	23.60000002	3.736458333
156	21.628	24.7	2pts	flattened Bayes 0.02	-13.26195821	1.758795356	2.25	10.5	37.8	25.77222222
156	33.781	49.5	2pts	flattened Bayes 0.02	-37.74930656	14.25010146	1.499291667	10.5	36.99999998	25.83333333
156	14.999	16	2pts	flattened Bayes 0.02	-6.458272848	0.417092882	1.499291667	10.5	36.99999998	25.83333333
156	29.414	52.5	2pts	flattened Bayes 0.02	-56.36643309	31.77174779	1.997208333	10.5	39.89999999	25.90555556
156	11.411	14.1	2pts	flattened Bayes 0.02	-21.08110227	4.444128729	1.997208333	10.5	39.89999999	25.90555556
156	25.893	20.3	2pts	flattened Bayes 0.02	24.21579027	5.864044985	2.001375	10.5	32.1	25.97222222
158	21.227	18.3	2pts	flattened Bayes 0.02	14.81012978	2.193399442	3.475708333	18	48.60000003	54.87222223
158	9.7049	5.4	2pts	flattened Bayes 0.02	57.00004634	32.49005283	3.475708333	18	48.60000003	54.87222223
159	27.912	33.7	2pts	flattened Bayes 0.02	-18.78854769	3.530095241	1.745125	11.5	52.20000004	53.13333333
159	16.808	20.8	2pts	flattened Bayes 0.02	-21.22952563	4.506927586	1.745125	11.5	52.20000004	53.13333333
162	8.246	6.5	2pts	flattened Bayes 0.02	23.68099824	5.607896775	1.890958333	8	41.99999998	25.76944444
164	26.438	23	2pts	flattened Bayes 0.02	13.90832962	1.93441633	1.754166667	6	50.70000002	7.305555557
164	16.373	11.8	2pts	flattened Bayes 0.02	32.46370639	10.53892232	1.754166667	6	50.70000002	7.305555557
164	6.6564	8.6	2pts	flattened Bayes 0.02	-25.47914318	6.491867371	1.6	6	50.70000002	7.369444443
165	20.248	20.8	2pts	flattened Bayes 0.02	-2.689534204	0.072335942	1.2375	10.5	36.10000002	33.47222223
166	24.878	28.1	2pts	flattened Bayes 0.02	-12.16353958	1.479516952	1.98125	25	41.89999996	127.2708333
166	9.336	11.8	2pts	flattened Bayes 0.02	-23.31566995	5.436204651	1.98125	25	41.89999996	127.2708333
168	22.211	26.2	2pts	flattened Bayes 0.02	-16.47972568	2.715813586	1.986125	17	16.69999999	40.26666667
168	9.8863	8.6	2pts	flattened Bayes 0.02	13.91625149	1.936620557	1.986125	17	16.69999999	40.26666667
170	23.116	23.6	2pts	flattened Bayes 0.02	-2.072095214	0.042935786	1.897208333	12	363.4	48.8814352
172	22.002	36.4	2pts	flattened Bayes 0.02	-49.3065306	24.3113396	1.739583333	2.4	25.19999997	3.133333333
172	13.981	20	2pts	flattened Bayes 0.02	-35.42567906	12.54978737	1.739583333	2.4	25.19999997	3.133333333
172	22.228	19.6	2pts	flattened Bayes 0.02	12.56574543	1.578979583	1.510416667	2.4	25.19999997	3.205555556
172	15.442	10.6	2pts	flattened Bayes 0.02	37.18608402	13.82804845	1.510416667	2.4	25.19999997	3.205555556
172	20.066	33.9	2pts	flattened Bayes 0.02	-51.26931772	26.28542939	1.5	2.4	21.59999996	3.238888889
172	12.558	5.6	2pts	flattened Bayes 0.02	76.6383963	58.73443787	1.5	2.4	21.59999996	3.238888889
172	21.517	17	2pts	flattened Bayes 0.02	23.4545785	5.501172525	4.75	2.4	16.69999999	3.405555557
172	5.3744	8.9	2pts	flattened Bayes 0.02	-49.39752284	24.40115263	4.75	2.4	16.69999999	3.405555557
173	27.558	41.5	2pts	flattened Bayes 0.02	-40.37765357	16.30354908	1.5	6	33.30000004	5.472222223
173	17.201	27.8	2pts	flattened Bayes 0.02	-47.10561988	22.18939424	1.5	6	33.30000004	5.472222223
173	14.889	16	2pts	flattened Bayes 0.02	-7.193499304	0.517464322	2.154875	6	28.39999997	5.53888889
175	4.8803	12.6	2pts	flattened Bayes 0.02	-88.32457109	78.01229858	4.693041667	30	37.99999997	139.9333333
178	24.283	31.3	2pts	flattened Bayes 0.02	-25.24872713	6.374982216	2.0625	4.3	25.99999999	12.04166667
179	26.065	39.9	2pts	flattened Bayes 0.02	-41.94648677	17.59507753	1.734041667	7.5	27.39999999	5.03888889
179	16.584	23.8	2pts	flattened Bayes 0.02	-35.73692552	12.77127845	1.734041667	7.5	27.39999999	5.03888889
179	21.245	19.5	2pts	flattened Bayes 0.02	8.565468156	0.733672447	1.749291667	7.5	19.79999996	5.105555557
179	14.372	12.3	2pts	flattened Bayes 0.02	15.53689262	2.413950323	1.749291667	7.5	19.79999996	5.105555557
179	17.061	17.8	2pts	flattened Bayes 0.02	-4.239694788	0.179750119	3.260416667	7.5	26.90000004	5.205555557
179	11.818	8.9	2pts	flattened Bayes 0.02	28.16874216	7.934780347	3.260416667	7.5	26.90000004	5.205555557
180	24.192	28.8	2pts	flattened Bayes 0.02	-17.39130435	3.024574669	1.743041667	7.5	57.20000004	6.175
180	16.606	19.6	2pts	flattened Bayes 0.02	-16.53869524	2.735284404	1.743041667	7.5	57.20000004	6.175
180	25.607	26.9	2pts	flattened Bayes 0.02	-4.925057611	0.242561925	1	7.5	37.50000002	6.2
180	18.31	21.8	2pts	flattened Bayes 0.02	-17.4021441	3.028346194	1	7.5	37.50000002	6.2
180	23.525	28.8	2pts	flattened Bayes 0.02	-20.16244625	4.065242388	3.5	7.5	25.19999997	6.3
180	17.77	19	2pts	flattened Bayes 0.02	-6.690236606	0.447592658	3.5	7.5	25.19999997	6.3
180	24.76	35.3	2pts	flattened Bayes 0.02	-35.0982351	12.31886107	4.006958333	7.5	42.99999997	6.433333333
180	18.245	14.4	2pts	flattened Bayes 0.02	23.5564405	5.549058889	4.006958333	7.5	42.99999997	6.433333333
183	24.218	25.8	2pts	flattened Bayes 0.02	-6.32572274	0.400147682	3.990958333	17	32.69999998	80.1388889
183	12.969	15.3	2pts	flattened Bayes 0.02	-16.4915632	2.719716567	3.990958333	17	32.69999998	80.1388889
184	21.697	32.9	2pts	flattened Bayes 0.02	-41.03888492	16.84190076	1.5	2.7	11.10000001	16.80555556
184	12.786	16.8	2pts	flattened Bayes 0.02	-27.13445549	7.362786745	1.5	2.7	11.10000001	16.80555556
184	22.973	17.8	2pts	flattened Bayes 0.02	25.37463518	6.438721103	1.505541667	2.7	11.10000001	16.83333333
184	13.741	8.4	2pts	flattened Bayes 0.02	48.24533671	23.27612514	1.505541667	2.7	11.10000001	16.83333333
184	20.422	27.1	2pts	flattened Bayes 0.02	-28.10487774	7.898841528	1.484708333	2.7	11.10000001	16.87222222
184	9.6161	10.9	2pts	flattened Bayes 0.02	-12.516024	1.566508568	1.484708333	2.7	11.10000001	16.87222222
184	24.288	37.2	2pts	flattened Bayes 0.02	-41.99843872	17.63868855	2.993041667	2.7	9.000000022	16.97222222
184	10.574	22	2pts	flattened Bayes 0.02	-70.15411064	49.2159924	2.993041667	2.7	9.000000022	16.97222222
184	21.987	30.5	2pts	flattened Bayes 0.02	-32.43850858	10.52256839	1.016666667	2.7	9.000000022	17.03819444
184	14.806	20.1	2pts	flattened Bayes 0.02	-30.33289406	9.20084462	1.016666667	2.7	9.000000022	17.03819444
188	25.926	33.6	2pts	flattened Bayes 0.02	-25.78369116	6.647987298	1.742375	6.5	13.00000004	3.43888889
188	14.658	17.8	2pts	flattened Bayes 0.02	-19.36040421	3.748252514	1.742375	6.5	13.00000004	3.43888889
188	23.701	14.8	2pts	flattened Bayes 0.02	46.23776006	21.37930455	2.260416667	6.5	13.00000004	3.505555557
188	14.303	7.3	2pts	flattened Bayes 0.02	64.83358793	42.03394124	2.260416667	6.5	13.00000004	3.505555557
191	22.838	35.5	2pts	flattened Bayes 0.02	-43.4090987	18.8434985	1.775708333	14.5	41	24.93888889
191	14.493	23.6	2pts	flattened Bayes 0.02	-47.81455911	22.86232062	1.775708333	14.5	41	24.93888889
191	25.288	29.1	2pts	flattened Bayes 0.02	-14.01779804	1.96498662	1.250708333	14.5	44.00000004	24.97222222
191	17.838	20.5	2pts	flattened Bayes 0.02	-13.88700506	1.928489095	1.250708333	14.5	44.00000004	24.97222222
191	21.185	21.2	2pts	flattened Bayes 0.02	-0.070779757	5.01E-05	3.002791667	14.5	61.00000001	25.07222222
191	15.24	11.7	2pts	flattened Bayes 0.02	26.28062361	6.906711772	3.002791667	14.5	61.00000001	25.07222222
195	27.008	32.6	2pts	flattened Bayes 0.02	-18.7625822	3.52034491	2.738208333	7.5	25.00000001	7.872222223
195	13.046	18	2pts	flattened Bayes 0.02	-31.91393416	10.18499194	2.738208333	7.5	25.00000001	7.872222223
197	30.908	22	2pts	flattened Bayes 0.02	33.67354653	11.33907736	0.700708333	10	10	14.00277778
197	13.634	12.5	2pts	flattened Bayes 0.02	8.678350042	0.753137595	0.700708333	10	10	14.00277778
197	21.084	48.8	2pts	flattened Bayes 0.02	-79.32001603	62.91664942	2.25625	10	10	14.07222222
197	11.225	32.2	2pts	flattened Bayes 0.02	-96.60333909	93.32205123	2.25625	10	10	14.07222222
198	24.201	21.3	2pts	flattened Bayes 0.02	12.7513681	1.625973885	3.007625	7	8.000000039	19.67222222
198	14.136	12.9	2pts	flattened Bayes 0.02	9.143364403	0.836011126	3.007625	7	8.000000039	19.67222222
207	29.11	31.7	2pts	flattened Bayes 0.02	-8.5183358	0.725620448	1.404875	10	51.99999999	23.5
207	19.986	19	2pts	flattened Bayes 0.02	5.05822603	0.255856506	1.404875	10	51.99999999	23.5
208	15.241	21.9	2pts	flattened Bayes 0.02	-35.85794674	12.85792345	0.65625	22	18.00000004	79.86944443
208	8.1747	8.2	2pts	flattened Bayes 0.02	-0.309013295	0.000954892	0.65625	22	18.00000004	79.86944443
208	22.31	43.3	2pts	flattened Bayes 0.02	-63.98414876	40.93971292	2.3375	22	13.00000004	79.9361111
208	8.2261	18.2	2pts	flattened Bayes 0.02	-75.48522105	56.98018597	2.3375	22	13.00000004	79.9361111
208	21.422	23.8	2pts	flattened Bayes 0.02	-10.517005	1.106073941	2.311125	22	13.00000004	80.00555557
208	12.91	15.6	2pts	flattened Bayes 0.02	-18.87057173	3.560984774	2.311125	22	13.00000004	80.00555557
211	18.562	26.8	2pts	flattened Bayes 0.02	-36.32114986	13.19225927	2.772916667	27	55.00000003	102.3055556
211	7.2928	10.8	2pts	flattened Bayes 0.02	-38.76901309	15.03036376	2.772916667	27	55.00000003	102.3055556
214	13.791	19.8	2pts	flattened Bayes 0.02	-35.77744039	12.80025241	1.00625	12	20.99999999	50.97222223
214	4.7758	8.5	2pts	flattened Bayes 0.02	-56.10509348	31.47781514	1.00625	12	20.99999999	50.97222223
215	22.262	32	2pts	flattened Bayes 0.02	-35.89252147	12.88273097	2.700708333	13	40.00000002	30.07222222
215	12.368	14.4	2pts	flattened Bayes 0.02	-15.18230723	2.305024529	2.700708333	13	40.00000002	30.07222222
215	23.932	27.5	2pts	flattened Bayes 0.02	-13.87463058	1.925053737	3.019458333	13	20.00000001	30.17222222
215	15.301	12.6	2pts	flattened Bayes 0.02	19.36131321	3.748604494	3.019458333	13	20.00000001	30.17222222
216	25.74	41.4	2pts	flattened Bayes 0.02	-46.64879357	21.76109941	3.002083333	3	29.00000003	3.469444443
216	13.139	20.1	2pts	flattened Bayes 0.02	-41.88453323	17.54314124	3.002083333	3	29.00000003	3.469444443
216	17.517	24.2	2pts	flattened Bayes 0.02	-32.03969605	10.26542123	2.011125	3	27.99999996	3.53611111
216	9.6547	9.5	2pts	flattened Bayes 0.02	1.615269359	0.026090951	2.011125	3	27.99999996	3.53611111
216	21.66	34.1	2pts	flattened Bayes 0.02	-44.61979914	19.90926475	3.974291667	3	22.99999996	3.669444443
216	9.9825	8.7	2pts	flattened Bayes 0.02	13.72942593	1.884971365	3.974291667	3	22.99999996	3.669444443
219	24.349	22.6	2pts	flattened Bayes 0.02	7.450637926	0.555120055	7.188208333	14.5	38.69999996	62.5388889
219	8.0552	6.5	2pts	flattened Bayes 0.02	21.36968231	4.566633222	7.188208333	14.5	38.69999996	62.5388889
219	19.85	28.2	2pts	flattened Bayes 0.02	-34.75546306	12.07942212	5.770125	14.5	16.99999997	62.7388889
219	7.0983	11.9	2pts	flattened Bayes 0.02	-50.54873331	25.55174439	5.770125	14.5	16.99999997	62.7388889
220	25.466	31.1	2pts	flattened Bayes 0.02	-19.92009334	3.968101188	2.935416667	54	40.00000002	157.4027778
220	15.111	17.3	2pts	flattened Bayes 0.02	-13.50775971	1.824595724	2.935416667	54	40.00000002	157.4027778
220	23.447	38.2	2pts	flattened Bayes 0.02	-47.86283193	22.9085068	4.984041667	54	73.99999996	157.5694444
220	13.259	26.4	2pts	flattened Bayes 0.02	-66.26995134	43.9170645	4.984041667	54	73.99999996	157.5694444
221	10.768	9.9	2pts	flattened Bayes 0.02	8.399458099	0.705508964	1.038208333	7	8.000000039	11.13611111
221	4.8544	4.8	2pts	flattened Bayes 0.02	1.126947299	0.012700102	1.038208333	7	8.000000039	11.13611111
221	22.493	22.8	2pts	flattened Bayes 0.02	-1.355617866	0.018376998	1.460416667	7	3.000000037	11.20555556
221	6.936	6.6	2pts	flattened Bayes 0.02	4.964539007	0.246466476	1.460416667	7	3.000000037	11.20555556
222	25.864	41	2pts	flattened Bayes 0.02	-45.27398899	20.49734079	4.504166667	8	34.00000003	42.20555557
222	11.752	26.9	2pts	flattened Bayes 0.02	-78.38145503	61.43652493	4.504166667	8	34.00000003	42.20555557
223	20.116	17	2pts	flattened Bayes 0.02	16.79060244	2.819243302	2.004875	8	25.99999999	14.47222222
223	11.383	8.4	2pts	flattened Bayes 0.02	30.15720568	9.094570545	2.004875	8	25.99999999	14.47222222
227	22.721	31.5	2pts	flattened Bayes 0.02	-32.38228731	10.48612531	3.265291667	21	25.99999999	66.84027777
227	10.493	15.9	2pts	flattened Bayes 0.02	-40.97298526	16.78785521	3.265291667	21	25.99999999	66.84027777
232	12.858	11.8	2pts	flattened Bayes 0.02	8.581393463	0.736403138	2.872208333	10	30.00000001	9
233	23.074	26.7	2pts	flattened Bayes 0.02	-14.56985575	2.122806965	3.255541667	6	86.00000002	9.53888889
233	11.451	13.4	2pts	flattened Bayes 0.02	-15.68548549	2.460344552	3.255541667	6	86.00000002	9.53888889
234	29.266	43.2	2pts	flattened Bayes 0.02	-38.45665554	14.78914355	4.992375	12	36.99999998	29.57222222
234	14.548	22.9	2pts	flattened Bayes 0.02	-44.60585345	19.89682162	4.992375	12	36.99999998	29.57222222
234	24.76	27.9	2pts	flattened Bayes 0.02	-11.9255602	1.42218986	2.004875	12	51.99999999	29.63888889
234	14.045	18.7	2pts	flattened Bayes 0.02	-28.43182165	8.083684825	2.004875	12	51.99999999	29.63888889
234	25.413	31.7	2pts	flattened Bayes 0.02	-22.01600336	4.84704404	2	12	41.99999998	29.70555556
234	16.731	18.7	2pts	flattened Bayes 0.02	-11.1145607	1.235334595	2	12	41.99999998	29.70555556
238	28.767	39.3	2pts	flattened Bayes 0.02	-30.94891798	9.57835524	1.71875	8	14.00000002	10.03888889
238	16.026	22.2	2pts	flattened Bayes 0.02	-32.30262125	10.4345934	1.71875	8	14.00000002	10.03888889
242	23.147	22.1	2pts	flattened Bayes 0.02	4.627931134	0.214177466	1.750708333	10	14.00000002	21.97222222
242	6.7476	8.9	2pts	flattened Bayes 0.02	-27.51092819	7.568511701	1.750708333	10	14.00000002	21.97222222
244	26.347	29.7	2pts	flattened Bayes 0.02	-11.96495798	1.431602195	6.206958333	9	34.00000003	7.172222223
244	13.386	15.5	2pts	flattened Bayes 0.02	-14.6368483	2.142373282	6.206958333	9	34.00000003	7.172222223
245	36.651	18.2	2pts	flattened Bayes 0.02	67.27680443	45.26168415	1.529875	29	44.00000004	125.8083333
245	15.958	7.3	2pts	flattened Bayes 0.02	74.45180153	55.43070751	1.529875	29	44.00000004	125.8083333
245	11.967	27.8	2pts	flattened Bayes 0.02	-79.62883798	63.40751838	3.308333333	29	68.99999996	125.9083333
245	4.7827	10.9	2pts	flattened Bayes 0.02	-78.01335229	60.86083136	3.308333333	29	68.99999996	125.9083333
1	26.738	20.1	peak	flattened Bayes 0.02	28.3445066	8.034110542	1.136791667	6	54.00000004	7.472222223
4	25.959	37.9	peak	flattened Bayes 0.02	-37.39801751	13.98611713	1.98125	11.5	8.000000039	19.53333333
4	4.6415	12.7	peak	flattened Bayes 0.02	-92.93890379	86.37639837	1.98125	11.5	8.000000039	19.53333333
8	25.208	36.9	peak	flattened Bayes 0.02	-37.65054421	14.1756348	1.85	5	41	3.33888889
8	20.109	25.8	peak	flattened Bayes 0.02	-24.79252434	6.146692632	1.85	5	41	3.33888889
16	21.971	22.3	peak	flattened Bayes 0.02	-1.486300287	0.022090885	1.494458333	9	18.00000004	5.005555557
16	12.554	13.5	peak	flattened Bayes 0.02	-7.261840792	0.527343317	1.494458333	9	18.00000004	5.005555557
17	29.511	28.5	peak	flattened Bayes 0.02	3.485545845	0.121490298	1.993041667	6	11.99999997	5.769444443
17	13.596	12.4	peak	flattened Bayes 0.02	9.201415602	0.846660491	1.993041667	6	11.99999997	5.769444443
21	20.034	15.5	peak	flattened Bayes 0.02	25.51922103	6.512306419	2.004166667	15	34.00000003	98.0736111
21	9.1516	16.1	peak	flattened Bayes 0.02	-55.03334442	30.28668998	4.142375	15	10.99999999	98.2388889
26	29.133	40.8	peak	flattened Bayes 0.02	-33.36622196	11.13304768	4.018041667	4	15.00000001	3.402777777
26	10.827	19.2	peak	flattened Bayes 0.02	-55.76980717	31.10271392	4.018041667	4	15.00000001	3.402777777
26	26.792	34.2	peak	flattened Bayes 0.02	-24.29171039	5.900871936	1.990291667	4	15.00000001	3.469444443
26	13.888	16.2	peak	flattened Bayes 0.02	-15.36825312	2.361832041	1.990291667	4	15.00000001	3.469444443
26	27.654	35.9	peak	flattened Bayes 0.02	-25.94958618	6.733810228	5	4	20.00000001	3.63611111
26	16.041	15.1	peak	flattened Bayes 0.02	6.043479657	0.365236464	5	4	20.00000001	3.63611111
26	28.857	25.5	peak	flattened Bayes 0.02	12.35167504	1.525638762	3	4	20.00000001	3.73611111
26	18.415	6.3	peak	flattened Bayes 0.02	98.03762897	96.11376694	3	4	20.00000001	3.73611111
27	27.86	35.3	peak	flattened Bayes 0.02	-23.55921469	5.550365969	4.297916667	32	50.00000002	137.0722222
27	16.185	13.6	peak	flattened Bayes 0.02	17.3577304	3.012908047	4.297916667	32	50.00000002	137.0722222
28	5.6197	14.2	peak	flattened Bayes 0.02	-86.58355071	74.96711253	9.78125	17	22.99999996	83.77916667
32	22.281	24.6	peak	flattened Bayes 0.02	-9.893133679	0.97874094	1.9625	5	30.00000001	3.605555557
32	12.84	15.23	peak	flattened Bayes 0.02	-17.02885643	2.899819513	1.9625	5	30.00000001	3.605555557
33	22.807	39.1	peak	flattened Bayes 0.02	-52.63702005	27.70655879	1.940291667	5.2	27.99999996	4.605555557
33	13.156	24.5	peak	flattened Bayes 0.02	-60.25069046	36.30145701	1.940291667	5.2	27.99999996	4.605555557
33	21.925	24.7	peak	flattened Bayes 0.02	-11.90348525	1.416929612	1.249291667	5.2	31	4.63888889
33	15.765	14	peak	flattened Bayes 0.02	11.85956661	1.406493201	1.249291667	5.2	31	4.63888889
33	20.208	29.1	peak	flattened Bayes 0.02	-36.06716963	13.00840725	6.146541667	5.2	31.69999999	4.833333333
33	12.755	17.8	peak	flattened Bayes 0.02	-33.02241859	10.90480129	6.146541667	5.2	31.69999999	4.833333333
34	18.726	16.6	peak	flattened Bayes 0.02	12.0364604	1.448763789	3.499291667	8	11.99999997	22.60555556
34	7.1187	7.1	peak	flattened Bayes 0.02	0.263033892	0.000691868	3.499291667	8	11.99999997	22.60555556
34	23.024	28.8	peak	flattened Bayes 0.02	-22.2908305	4.968811245	1.500708333	8	13.00000004	22.67233333
34	6.5831	11.9	peak	flattened Bayes 0.02	-57.53255677	33.09995088	1.500708333	8	13.00000004	22.67233333
34	28.053	34.1	peak	flattened Bayes 0.02	-19.45843322	3.786306234	3.493041667	8	10.99999999	22.77233333
34	9.6076	12.8	peak	flattened Bayes 0.02	-28.49390385	8.119025568	3.493041667	8	10.99999999	22.77233333
35	13.407	18	peak	flattened Bayes 0.02	-29.24825676	8.554605234	8.847208333	17	33.09999999	92.90416667
37	26.269	29.2	peak	flattened Bayes 0.02	-10.56806505	1.116839988	2.014583333	5	10	4.372222223
37	9.6214	12.4	peak	flattened Bayes 0.02	-25.23545279	6.368280774	2.014583333	5	10	4.372222223
40	31.812	28.2	peak	flattened Bayes 0.02	12.03759248	1.449036328	1.291666667	4.8	22.99999996	5.640277777
40	19.265	15	peak	flattened Bayes 0.02	24.89420692	6.19721538	1.291666667	4.8	22.99999996	5.640277777
44	21.158	26.6	peak	flattened Bayes 0.02	-22.78989907	5.193794998	4.077791667	9	14.00000002	15.50555556
44	8.5498	15.4	peak	flattened Bayes 0.02	-57.20465307	32.72372332	4.077791667	9	14.00000002	15.50555556
44	23.287	28.8	peak	flattened Bayes 0.02	-21.16842974	4.481024178	4.007625	9	19.00000003	15.63333333
44	11.307	15.8	peak	flattened Bayes 0.02	-33.15010883	10.98929715	4.007625	9	19.00000003	15.63333333
45	27.126	28.3	peak	flattened Bayes 0.02	-4.236279003	0.179460598	1.981958333	28	35.00000002	118.4722222
45	16.01	10.5	peak	flattened Bayes 0.02	41.56921916	17.27999982	1.981958333	28	35.00000002	118.4722222
45	23.809	25.1	peak	flattened Bayes 0.02	-5.279191969	0.278698678	5.041666667	28	24.00000003	118.6388889
45	15.793	13.9	peak	flattened Bayes 0.02	12.75047991	1.62574738	5.041666667	28	24.00000003	118.6388889
50	25.679	32	peak	flattened Bayes 0.02	-21.91785572	4.803923993	4.925708333	10	14.00000002	28.66666667
50	11.843	11.4	peak	flattened Bayes 0.02	3.811900357	0.145305843	4.925708333	10	14.00000002	28.66666667
53	26.149	26.9	peak	flattened Bayes 0.02	-2.831344606	0.080165123	2.513208333	6	8.000000039	4.972222223
53	14.654	16.9	peak	flattened Bayes 0.02	-14.23591304	2.0266122	2.513208333	6	8.000000039	4.972222223
54	18.519	15.1	peak	flattened Bayes 0.02	20.33968887	4.137029432	3.74375	25	36.99999998	105.2722222
55	23.708	35.9	peak	flattened Bayes 0.02	-40.90726077	16.73403984	1.495125	17	30.00000001	55.30555557
55	9.7251	15.9	peak	flattened Bayes 0.02	-48.19415339	23.22676421	1.495125	17	30.00000001	55.30555557
57	21.216	10.4	peak	flattened Bayes 0.02	68.42105263	46.81440443	1.75	9	15.00000001	29.37222222
57	10.124	4.5	peak	flattened Bayes 0.02	76.91466083	59.15865051	1.75	9	15.00000001	29.37222222
58	6.4174	28.6	peak	flattened Bayes 0.02	-126.6947289	160.5155433	1.402083333	12	15.00000001	37.66666667
58	19.123	36.3	peak	flattened Bayes 0.02	-61.98509644	38.42152181	1.745125	12	21.29999998	37.775
58	12.417	26.5	peak	flattened Bayes 0.02	-72.37454069	52.3807414	1.745125	12	21.29999998	37.775
58	31.958	20	peak	flattened Bayes 0.02	46.02948535	21.18713522	0.235416667	12	31	37.8
58	24.408	11.4	peak	flattened Bayes 0.02	72.6541555	52.78626311	0.235416667	12	31	37.8
58	18.908	21.8	peak	flattened Bayes 0.02	-14.20850938	2.018817389	1.510416667	12	26.69999999	37.83333333
58	11.756	13.8	peak	flattened Bayes 0.02	-15.99624354	2.558798075	1.510416667	12	26.69999999	37.83333333
60	8.3365	12.7	peak	flattened Bayes 0.02	-41.48503791	17.2100837	1.645833333	12.2	27.99999996	24.43680556
62	26.926	38	peak	flattened Bayes 0.02	-34.11268213	11.63675082	0.75	38	46.59999998	186.3666667
62	17.038	23	peak	flattened Bayes 0.02	-29.78170738	8.869500943	0.75	38	46.59999998	186.3666667
65	9.853	20.2	peak	flattened Bayes 0.02	-68.85835025	47.41472399	3.729166667	32	63.90000002	168.8416667
66	1.5178	7	peak	flattened Bayes 0.02	-128.7233793	165.6970837	1.889583333	13	14.00000002	25.10277778
68	21.758	30.8	peak	flattened Bayes 0.02	-34.40770197	11.83889955	1.240291667	10	33.39999997	26.13888889
68	3.7848	8.9	peak	flattened Bayes 0.02	-80.65085772	65.04560851	1.240291667	10	33.39999997	26.13888889
71	21.478	41	peak	flattened Bayes 0.02	-62.49239732	39.05299723	4.495833333	22	53.29999996	55.26666667
71	9.64	16.6	peak	flattened Bayes 0.02	-53.04878049	28.14173111	4.495833333	22	53.29999996	55.26666667
71	19.248	11.6	peak	flattened Bayes 0.02	49.58506224	24.58678397	1.9	22	33.79999998	55.33333333
73	28.52	46.8	peak	flattened Bayes 0.02	-48.53956452	23.56089324	4.236791667	54	79.30000004	164.8069444
73	17.641	28	peak	flattened Bayes 0.02	-45.39339629	20.60560427	4.236791667	54	79.30000004	164.8069444
74	24.018	31.3	peak	flattened Bayes 0.02	-26.32777758	6.931518721	1.501375	7.4	27.99999996	10.96666667
74	8.0496	18.2	peak	flattened Bayes 0.02	-77.33755943	59.81098099	1.501375	7.4	27.99999996	10.96666667
75	20.705	19.4	peak	flattened Bayes 0.02	6.507916719	0.4235298	4.836791667	6	33.69999996	10.76666667
75	8.84	12.9	peak	flattened Bayes 0.02	-37.35050598	13.95060297	4.836791667	6	33.69999996	10.76666667
76	19.006	26.5	peak	flattened Bayes 0.02	-32.93631609	10.84800918	4.253458333	9	26.59999997	16.86666667
76	7.3443	17.6	peak	flattened Bayes 0.02	-82.22880578	67.615765	4.253458333	9	26.59999997	16.86666667
76	6.2126	8.8	peak	flattened Bayes 0.02	-34.46971211	11.88161053	10.02083333	9	35.40000003	17.2125
78	2.1232	16	peak	flattened Bayes 0.02	-153.1385186	234.5140587	1.633333333	15	27.20000003	28.23333333
82	28.489	27.4	peak	flattened Bayes 0.02	3.897010145	0.151866881	1.503458333	39	51.00000001	149.6069444
82	9.3519	11.5	peak	flattened Bayes 0.02	-20.60339825	4.245000195	1.503458333	39	51.00000001	149.6069444
83	16.988	17.7	peak	flattened Bayes 0.02	-4.105166052	0.168523883	2.033333333	8.2	20.99999999	9.472222223
83	6.9327	8.5	peak	flattened Bayes 0.02	-20.31141667	4.12553647	2.033333333	8.2	20.99999999	9.472222223
84	7.8327	4.3	peak	flattened Bayes 0.02	58.23435839	33.91240497	7.554166667	15	20.00000001	57.06944443
85	29.925	23.1	peak	flattened Bayes 0.02	25.74257426	6.626801294	1.99375	14	40.70000002	55.26666667
85	16.731	8.3	peak	flattened Bayes 0.02	67.36446806	45.37971557	1.99375	14	40.70000002	55.26666667
90	64.508	54.3	peak	flattened Bayes 0.02	17.18402801	2.952908187	0.666666667	15	98.10000002	76.53333333
102	18.549	18.4	peak	flattened Bayes 0.02	0.806517091	0.006504698	2.251375	12	31.10000002	26.53888889
102	6.4558	7.4	peak	flattened Bayes 0.02	-13.62894961	1.857482675	2.251375	12	31.10000002	26.53888889
102	25.941	32.9	peak	flattened Bayes 0.02	-23.65357489	5.59491605	1.498625	12	28.30000003	26.60555556
102	7.6786	11.9	peak	flattened Bayes 0.02	-43.12259304	18.5955803	1.498625	12	28.30000003	26.60555556
103	37.443	48.9	peak	flattened Bayes 0.02	-26.53834127	7.042835572	1.316666667	3.5	24.19999999	3.908333333
103	9.8748	14.8	peak	flattened Bayes 0.02	-39.92089095	15.93677534	1.316666667	3.5	24.19999999	3.908333333
103	13.136	12.4	peak	flattened Bayes 0.02	5.764411028	0.332284345	1.572208333	3.5	30.70000001	3.975
108	14.349	26.6	peak	flattened Bayes 0.02	-59.83540502	35.80275693	1.75	15	25.59999998	71.3
108	1.3737	11.4	peak	flattened Bayes 0.02	-156.9834895	246.4381598	1.75	15	25.59999998	71.3
108	22.746	33.9	peak	flattened Bayes 0.02	-39.38142146	15.50896356	3.008333333	15	31.80000002	71.4
108	6.7912	17.1	peak	flattened Bayes 0.02	-86.29788374	74.47324738	3.008333333	15	31.80000002	71.4
108	27.9	31.8	peak	flattened Bayes 0.02	-13.06532663	1.7070276	1.493041667	15	31.80000002	71.43333333
108	11.721	18	peak	flattened Bayes 0.02	-42.25295246	17.85311991	1.493041667	15	31.80000002	71.43333333
108	26.488	24	peak	flattened Bayes 0.02	9.855807321	0.971369379	1.99375	15	13.49999999	71.5
108	11.071	10.4	peak	flattened Bayes 0.02	6.25029109	0.390661387	1.99375	15	13.49999999	71.5
108	5.7808	5.4	peak	flattened Bayes 0.02	6.811677161	0.463989457	10.35904167	15	34.00000003	71.84305557
110	20.623	27	peak	flattened Bayes 0.02	-26.78117716	7.172314502	3.252791667	8	9.499999969	5.372222223
110	9.1282	9.8	peak	flattened Bayes 0.02	-7.09840344	0.503873314	3.252791667	8	9.499999969	5.372222223
110	25.162	30.5	peak	flattened Bayes 0.02	-19.18005102	3.678743572	3.495125	8	10.59999998	5.472222223
111	23.241	19	peak	flattened Bayes 0.02	20.08001705	4.032070845	4	7.5	20.70000001	3.544444443
111	10.372	6.1	peak	flattened Bayes 0.02	51.86983973	26.90480273	4	7.5	20.70000001	3.544444443
112	20.889	28.7	peak	flattened Bayes 0.02	-31.50295428	9.924361286	2.989583333	6	5.999999985	4.10138889
112	9.2296	15.5	peak	flattened Bayes 0.02	-50.71169772	25.71676286	2.989583333	6	5.999999985	4.10138889
112	25.965	23.2	peak	flattened Bayes 0.02	11.24783891	1.265138801	4.034708333	6	13.30000003	4.234722223
114	23.025	15.9	peak	flattened Bayes 0.02	36.6088632	13.40208865	1.796541667	10	23.20000001	19.73805556
114	11.713	8.9	peak	flattened Bayes 0.02	27.29345559	7.449327178	1.796541667	10	23.20000001	19.73805556
115	22.417	32.9	peak	flattened Bayes 0.02	-37.90154925	14.36527436	1.26875	7.5	21.29999998	6.205555557
115	5.9807	9.4	peak	flattened Bayes 0.02	-44.46221563	19.76888619	1.26875	7.5	21.29999998	6.205555557
115	27.64	22.6	peak	flattened Bayes 0.02	20.06369427	4.025518277	1.980541667	7.5	15.50000004	6.272222223
115	9.7718	5.7	peak	flattened Bayes 0.02	52.63511679	27.7045552	1.980541667	7.5	15.50000004	6.272222223
115	29.606	49.8	peak	flattened Bayes 0.02	-50.86265521	25.87009696	3.981958333	7.5	24.40000004	6.405555557
115	5.2925	12	peak	flattened Bayes 0.02	-77.57698424	60.18188484	3.981958333	7.5	24.40000004	6.405555557
115	21.06	14.1	peak	flattened Bayes 0.02	39.59044369	15.67403231	2.51875	7.5	20.59999998	6.505555557
115	9.9743	4.9	peak	flattened Bayes 0.02	68.22909313	46.5520915	2.51875	7.5	20.59999998	6.505555557
116	24.255	28.8	peak	flattened Bayes 0.02	-17.1331637	2.935452983	2.247208333	6	30.49999996	10.37222222
116	9.0396	13.4	peak	flattened Bayes 0.02	-38.86343785	15.10366802	2.247208333	6	30.49999996	10.37222222
118	20.804	28.5	peak	flattened Bayes 0.02	-31.21856239	9.745986376	2.257625	6	36.50000004	3.766666667
118	12.307	19.9	peak	flattened Bayes 0.02	-47.15124041	22.23239473	2.257625	6	36.50000004	3.766666667
118	23.674	23.3	peak	flattened Bayes 0.02	1.592370247	0.02535643	3.236125	6	36.50000004	3.866666667
118	15.518	11.2	peak	flattened Bayes 0.02	32.32277865	10.4476202	3.236125	6	36.50000004	3.866666667
118	15.608	8.8	peak	flattened Bayes 0.02	55.78498853	31.11964945	2.4375	6	29.09999997	3.97638889
119	26.18	34.8	peak	flattened Bayes 0.02	-28.27156445	7.992813563	2.497208333	59	73.29999997	121.1333333
119	18.563	16	peak	flattened Bayes 0.02	14.83088852	2.199552544	2.497208333	59	73.29999997	121.1333333
122	27.679	33	peak	flattened Bayes 0.02	-17.53819278	3.075882062	2.79375	18	50.30000001	70.9388889
122	16.184	23	peak	flattened Bayes 0.02	-34.78971009	12.10323928	2.79375	18	50.30000001	70.9388889
125	16.136	5.7	peak	flattened Bayes 0.02	95.58527203	91.36544229	3.169458333	13	34.89999999	51.00555557
126	21.778	16.7	peak	flattened Bayes 0.02	26.39430324	6.966592434	4.001375	6.3	29.70000003	6.033333333
126	10.605	6.1	peak	flattened Bayes 0.02	53.93594732	29.09086413	4.001375	6.3	29.70000003	6.033333333
126	23.534	28.9	peak	flattened Bayes 0.02	-20.4676355	4.189241031	3.246541667	6.3	29.70000003	6.133333333
126	6.5793	11.7	peak	flattened Bayes 0.02	-56.02730958	31.39059419	3.246541667	6.3	29.70000003	6.133333333
127	24.271	28.1	peak	flattened Bayes 0.02	-14.62259648	2.138203277	1.25	20	55.00000003	95.1
128	19.86	31.9	peak	flattened Bayes 0.02	-46.52241113	21.64334737	0.472916667	8	24.6	13.6349537
128	14.55	13.5	peak	flattened Bayes 0.02	7.486631016	0.56049644	3.561125	8	30.80000004	13.80555556
130	27.319	36.1	peak	flattened Bayes 0.02	-27.69201659	7.668477827	2.058333333	90	95.9	168.0388889
130	23.285	13.1	peak	flattened Bayes 0.02	55.98460904	31.3427645	2.058333333	90	95.9	168.0388889
130	26.947	16.4	peak	flattened Bayes 0.02	48.66311394	23.68098658	1.629166667	90	87.99999999	168.1
131	21.441	27.9	peak	flattened Bayes 0.02	-26.18106646	6.854482408	1.495125	7	24.70000003	10.23888889
131	4.3095	13.2	peak	flattened Bayes 0.02	-101.5505868	103.1252168	1.495125	7	24.70000003	10.23888889
131	24.69	33.5	peak	flattened Bayes 0.02	-30.28011686	9.16885477	4.753458333	7	5.299999988	10.40555556
131	7.2732	9.5	peak	flattened Bayes 0.02	-26.55188038	7.050023517	4.753458333	7	5.299999988	10.40555556
133	16.274	36.2	peak	flattened Bayes 0.02	-75.94618287	57.67822693	4.78125	9.3	37.50000002	26.10555556
133	8.452	22.3	peak	flattened Bayes 0.02	-90.06243496	81.11242192	4.78125	9.3	37.50000002	26.10555556
133	26.611	23.8	peak	flattened Bayes 0.02	11.15232786	1.243744168	1.478458333	9.3	48.90000002	26.20555556
133	18.407	12.9	peak	flattened Bayes 0.02	35.18063053	12.37676764	1.478458333	9.3	48.90000002	26.20555556
133	19.852	18.1	peak	flattened Bayes 0.02	9.232715008	0.852430264	3.521541667	9.3	51.89999996	26.33888889
133	13.426	10.3	peak	flattened Bayes 0.02	26.35083874	6.943667024	3.521541667	9.3	51.89999996	26.33888889
133	21.798	34.5	peak	flattened Bayes 0.02	-45.12416072	20.3618988	1.992375	9.3	49.60000001	26.40555556
133	12.902	14.6	peak	flattened Bayes 0.02	-12.34819286	1.524778669	1.992375	9.3	49.60000001	26.40555556
133	27.089	17.8	peak	flattened Bayes 0.02	41.38653122	17.12844967	2.020125	9.3	47.20000004	26.47222222
133	19.852	10.1	peak	flattened Bayes 0.02	65.11752137	42.40291589	2.020125	9.3	47.20000004	26.47222222
136	20.186	52.7	peak	flattened Bayes 0.02	-89.21878001	79.59990707	5.042375	8	32.60000004	101.3055556
136	4.9803	37.5	peak	flattened Bayes 0.02	-153.104851	234.4109539	5.042375	8	32.60000004	101.3055556
136	28.909	35.5	peak	flattened Bayes 0.02	-20.46608393	4.188605915	1.217375	8	32.60000004	101.3388889
136	18.856	25.2	peak	flattened Bayes 0.02	-28.79970946	8.29423265	1.217375	8	32.60000004	101.3388889
136	22.482	26.9	peak	flattened Bayes 0.02	-17.89315945	3.201651551	1.242375	8	44.9	101.4055556
136	15.13	20.2	peak	flattened Bayes 0.02	-28.70082083	8.237371164	1.242375	8	44.9	101.4055556
136	24.641	24.1	peak	flattened Bayes 0.02	2.219897007	0.049279427	2.502791667	8	37.60000004	101.4722222
136	17.524	17.6	peak	flattened Bayes 0.02	-0.432752534	0.001872748	2.502791667	8	37.60000004	101.4722222
136	22.286	29.9	peak	flattened Bayes 0.02	-29.18023991	8.514864013	5.992375	8	50.6	101.6722222
136	14.757	21.6	peak	flattened Bayes 0.02	-37.64336992	14.17023299	5.992375	8	50.6	101.6722222
138	26.225	29.5	peak	flattened Bayes 0.02	-11.75414984	1.381600385	1.46875	4	19.6	4.53888889
138	12.627	12.1	peak	flattened Bayes 0.02	4.262547013	0.18169307	1.46875	4	19.6	4.53888889
138	23.642	31.9	peak	flattened Bayes 0.02	-29.7360556	8.842330025	4.53125	4	13.09999998	4.672222223
138	12.855	10.9	peak	flattened Bayes 0.02	16.4596927	2.709214837	4.53125	4	13.09999998	4.672222223
139	23.959	25.3	peak	flattened Bayes 0.02	-5.44469031	0.296446526	1.961791667	9	13.09999998	10.97222222
139	11.865	10.6	peak	flattened Bayes 0.02	11.26196305	1.268318118	1.961791667	9	13.09999998	10.97222222
139	10.78	11.9	peak	flattened Bayes 0.02	-9.87654321	0.975461058	2.856958333	9	20.70000001	11.07222222
141	20.308	24.2	peak	flattened Bayes 0.02	-17.48899074	3.058647972	1.590958333	9.5	38.60000003	21.50138889
141	6.9508	8.2	peak	flattened Bayes 0.02	-16.49021834	2.719273008	1.590958333	9.5	38.60000003	21.50138889
141	5.8675	11.3	peak	flattened Bayes 0.02	-63.28818989	40.0539498	9.002083333	9.5	33.30000004	21.8
142	13.518	16	peak	flattened Bayes 0.02	-16.81685751	2.828066965	3.102083333	6.8	3.899999995	3.6375
143	35.511	36.9	peak	flattened Bayes 0.02	-3.836433691	0.147182235	5.739583333	2.8	29.30000002	4.733333333
143	20.307	18.1	peak	flattened Bayes 0.02	11.49269664	1.320820761	5.739583333	2.8	29.30000002	4.733333333
143	24.152	45.4	peak	flattened Bayes 0.02	-61.09960893	37.33162211	3.003458333	2.8	29.30000002	4.833333333
143	14.788	21.8	peak	flattened Bayes 0.02	-38.32950694	14.69151102	3.003458333	2.8	29.30000002	4.833333333
146	25.695	40	peak	flattened Bayes 0.02	-43.54973742	18.9657963	1.754166667	26	25.3	99.0388889
150	7.4586	5.7	peak	flattened Bayes 0.02	26.72928731	7.144548001	4.479166667	11	26.69999999	27.70277778
151	23.587	26.8	peak	flattened Bayes 0.02	-12.75328954	1.626463941	3.498625	9	15.99999999	14.80555556
151	7.1798	14.9	peak	flattened Bayes 0.02	-69.92998125	48.90202278	3.498625	9	15.99999999	14.80555556
152	21.483	47.6	peak	flattened Bayes 0.02	-75.61049752	57.16947335	3.9875	12	26.99999998	38.57222223
152	10.288	30.7	peak	flattened Bayes 0.02	-99.59988289	99.20136672	3.9875	12	26.99999998	38.57222223
152	12.803	16.8	peak	flattened Bayes 0.02	-27.00401986	7.292170888	0.741666667	12	26.99999998	38.60555557
152	21.629	28.7	peak	flattened Bayes 0.02	-28.09910787	7.895598631	2.006958333	12	26.99999998	38.7138889
154	27.747	25.5	peak	flattened Bayes 0.02	8.439912108	0.712321164	1.871541667	3	23.60000002	3.736458333
154	14.109	13.4	peak	flattened Bayes 0.02	5.154676651	0.265706914	1.871541667	3	23.60000002	3.736458333
156	21.166	24.7	peak	flattened Bayes 0.02	-15.41010771	2.374714195	2.25	10.5	37.8	25.77222222
156	33.051	49.5	peak	flattened Bayes 0.02	-39.85172802	15.88160226	1.499291667	10.5	36.99999998	25.83333333
156	12.776	16	peak	flattened Bayes 0.02	-22.40756186	5.020988284	1.499291667	10.5	36.99999998	25.83333333
156	31.106	52.5	peak	flattened Bayes 0.02	-51.17814511	26.19202537	1.997208333	10.5	39.89999999	25.90555556
156	17.204	14.1	peak	flattened Bayes 0.02	19.83133146	3.932817074	1.997208333	10.5	39.89999999	25.90555556
156	30.269	20.3	peak	flattened Bayes 0.02	39.42731713	15.54513336	2.001375	10.5	32.1	25.97222222
158	21.43	18.3	peak	flattened Bayes 0.02	15.7563554	2.482627355	3.475708333	18	48.60000003	54.87222223
158	10.368	5.4	peak	flattened Bayes 0.02	63.01369863	39.70726215	3.475708333	18	48.60000003	54.87222223
159	28.228	33.7	peak	flattened Bayes 0.02	-17.67213538	3.12304369	1.745125	11.5	52.20000004	53.13333333
159	17.438	20.8	peak	flattened Bayes 0.02	-17.58460171	3.092182171	1.745125	11.5	52.20000004	53.13333333
162	7.49	6.5	peak	flattened Bayes 0.02	14.1529664	2.00306458	1.890958333	8	41.99999998	25.76944444
164	27.038	23	peak	flattened Bayes 0.02	16.1397338	2.604910072	1.754166667	6	50.70000002	7.305555557
164	17.53	11.8	peak	flattened Bayes 0.02	39.07262189	15.26669781	1.754166667	6	50.70000002	7.305555557
164	7.4397	8.6	peak	flattened Bayes 0.02	-14.46785164	2.093187312	1.6	6	50.70000002	7.369444443
165	19.996	20.8	peak	flattened Bayes 0.02	-3.941562898	0.155359181	1.2375	10.5	36.10000002	33.47222223
166	25.648	28.1	peak	flattened Bayes 0.02	-9.12406043	0.832484787	1.98125	25	41.89999996	127.2708333
166	10.569	11.8	peak	flattened Bayes 0.02	-11.00630337	1.211387138	1.98125	25	41.89999996	127.2708333
168	20.437	26.2	peak	flattened Bayes 0.02	-24.71428265	6.10795767	1.986125	17	16.69999999	40.26666667
168	5.1235	8.6	peak	flattened Bayes 0.02	-50.66491784	25.669339	1.986125	17	16.69999999	40.26666667
170	12.357	23.6	peak	flattened Bayes 0.02	-62.53580666	39.10727114	1.897208333	12	363.4	48.8814352
172	22.549	36.4	peak	flattened Bayes 0.02	-46.99316358	22.08357423	1.739583333	2.4	25.19999997	3.133333333
172	14.845	20	peak	flattened Bayes 0.02	-29.58817621	8.754601714	1.739583333	2.4	25.19999997	3.133333333
172	23.949	19.6	peak	flattened Bayes 0.02	19.97290409	3.989168976	1.510416667	2.4	25.19999997	3.205555556
172	18.684	10.6	peak	flattened Bayes 0.02	55.21103674	30.48258578	1.510416667	2.4	25.19999997	3.205555556
172	20.907	33.9	peak	flattened Bayes 0.02	-47.41365154	22.48054352	1.5	2.4	21.59999996	3.238888889
172	14.77	5.6	peak	flattened Bayes 0.02	90.03436426	81.06186748	1.5	2.4	21.59999996	3.238888889
172	25.878	17	peak	flattened Bayes 0.02	41.41051355	17.14830632	4.75	2.4	16.69999999	3.405555557
172	20.693	8.9	peak	flattened Bayes 0.02	79.70128071	63.52294147	4.75	2.4	16.69999999	3.405555557
173	27.237	41.5	peak	flattened Bayes 0.02	-41.50021095	17.22267509	1.5	6	33.30000004	5.472222223
173	16.581	27.8	peak	flattened Bayes 0.02	-50.55767108	25.56078105	1.5	6	33.30000004	5.472222223
173	15.365	16	peak	flattened Bayes 0.02	-4.049099315	0.163952053	2.154875	6	28.39999997	5.53888889
175	10.795	12.6	peak	flattened Bayes 0.02	-15.43064757	2.381048846	4.693041667	30	37.99999997	139.9333333
178	23.113	31.3	peak	flattened Bayes 0.02	-30.09207359	9.055328927	2.0625	4.3	25.99999999	12.04166667
179	26.428	39.9	peak	flattened Bayes 0.02	-40.6223616	16.50176262	1.734041667	7.5	27.39999999	5.03888889
179	17.193	23.8	peak	flattened Bayes 0.02	-32.23477179	10.39080512	1.734041667	7.5	27.39999999	5.03888889
179	22.245	19.5	peak	flattened Bayes 0.02	13.1512756	1.7295605	1.749291667	7.5	19.79999996	5.105555557
179	16.426	12.3	peak	flattened Bayes 0.02	28.72658915	8.252169243	1.749291667	7.5	19.79999996	5.105555557
179	17.337	17.8	peak	flattened Bayes 0.02	-2.635398583	0.069453257	3.260416667	7.5	26.90000004	5.205555557
179	12.301	8.9	peak	flattened Bayes 0.02	32.08339229	10.29344061	3.260416667	7.5	26.90000004	5.205555557
180	25.755	28.8	peak	flattened Bayes 0.02	-11.16304647	1.246136064	1.743041667	7.5	57.20000004	6.175
180	18.672	19.6	peak	flattened Bayes 0.02	-4.849498328	0.23517634	1.743041667	7.5	57.20000004	6.175
180	26.037	26.9	peak	flattened Bayes 0.02	-3.260479438	0.106307262	1	7.5	37.50000002	6.2
180	19.08	21.8	peak	flattened Bayes 0.02	-13.3072407	1.770826552	1	7.5	37.50000002	6.2
180	22.371	28.8	peak	flattened Bayes 0.02	-25.12751363	6.313919413	3.5	7.5	25.19999997	6.3
180	15.993	19	peak	flattened Bayes 0.02	-17.1862944	2.953687153	3.5	7.5	25.19999997	6.3
180	25.771	35.3	peak	flattened Bayes 0.02	-31.20630086	9.738332135	4.006958333	7.5	42.99999997	6.433333333
180	19.869	14.4	peak	flattened Bayes 0.02	31.91806005	10.18762558	4.006958333	7.5	42.99999997	6.433333333
183	24.852	25.8	peak	flattened Bayes 0.02	-3.743188818	0.140114625	3.990958333	17	32.69999998	80.1388889
183	14.777	15.3	peak	flattened Bayes 0.02	-3.477740466	0.120946787	3.990958333	17	32.69999998	80.1388889
184	21.339	32.9	peak	flattened Bayes 0.02	-42.629842	18.17303429	1.5	2.7	11.10000001	16.80555556
184	12.01	16.8	peak	flattened Bayes 0.02	-33.25234294	11.05718311	1.5	2.7	11.10000001	16.80555556
184	24.202	17.8	peak	flattened Bayes 0.02	30.48426265	9.292902696	1.505541667	2.7	11.10000001	16.83333333
184	16.653	8.4	peak	flattened Bayes 0.02	65.88432523	43.40744311	1.505541667	2.7	11.10000001	16.83333333
184	20.612	27.1	peak	flattened Bayes 0.02	-27.19651241	7.396502871	1.484708333	2.7	11.10000001	16.87222222
184	10.54	10.9	peak	flattened Bayes 0.02	-3.358208955	0.112775674	1.484708333	2.7	11.10000001	16.87222222
184	25.126	37.2	peak	flattened Bayes 0.02	-38.74466515	15.01149077	2.993041667	2.7	9.000000022	16.97222222
184	14.127	22	peak	flattened Bayes 0.02	-43.58513024	18.99663578	2.993041667	2.7	9.000000022	16.97222222
184	22.861	30.5	peak	flattened Bayes 0.02	-28.63139746	8.197569207	1.016666667	2.7	9.000000022	17.03819444
184	16.064	20.1	peak	flattened Bayes 0.02	-22.32053976	4.982064953	1.016666667	2.7	9.000000022	17.03819444
188	27.197	33.6	peak	flattened Bayes 0.02	-21.06353932	4.436726887	1.742375	6.5	13.00000004	3.43888889
188	16.989	17.8	peak	flattened Bayes 0.02	-4.662393285	0.217379111	1.742375	6.5	13.00000004	3.43888889
188	24.699	14.8	peak	flattened Bayes 0.02	50.12278792	25.12293869	2.260416667	6.5	13.00000004	3.505555557
188	16.736	7.3	peak	flattened Bayes 0.02	78.51555999	61.64693161	2.260416667	6.5	13.00000004	3.505555557
191	22.025	35.5	peak	flattened Bayes 0.02	-46.849196	21.94847166	1.775708333	14.5	41	24.93888889
191	13.333	23.6	peak	flattened Bayes 0.02	-55.59797471	30.91134792	1.775708333	14.5	41	24.93888889
191	25.918	29.1	peak	flattened Bayes 0.02	-11.56712349	1.337983458	1.250708333	14.5	44.00000004	24.97222222
191	18.855	20.5	peak	flattened Bayes 0.02	-8.359801804	0.698862862	1.250708333	14.5	44.00000004	24.97222222
191	21.374	21.2	peak	flattened Bayes 0.02	0.817400291	0.006681432	3.002791667	14.5	61.00000001	25.07222222
191	15.574	11.7	peak	flattened Bayes 0.02	28.40800763	8.070148973	3.002791667	14.5	61.00000001	25.07222222
195	27.062	32.6	peak	flattened Bayes 0.02	-18.56458047	3.44643648	2.738208333	7.5	25.00000001	7.872222223
195	13.314	18	peak	flattened Bayes 0.02	-29.92910519	8.957513376	2.738208333	7.5	25.00000001	7.872222223
197	17.757	48.8	peak	flattened Bayes 0.02	-93.28244963	87.01615409	2.25625	10	10	14.07222222
197	4.6444	32.2	peak	flattened Bayes 0.02	-149.5782263	223.7364577	2.25625	10	10	14.07222222
198	23.75	21.3	peak	flattened Bayes 0.02	10.87680355	1.183048555	3.007625	7	8.000000039	19.67222222
198	13.407	12.9	peak	flattened Bayes 0.02	3.854487399	0.148570731	3.007625	7	8.000000039	19.67222222
207	25.723	31.7	peak	flattened Bayes 0.02	-20.81744249	4.333659117	1.404875	10	51.99999999	23.5
207	14.97	19	peak	flattened Bayes 0.02	-23.72681778	5.62961882	1.404875	10	51.99999999	23.5
208	14.454	21.9	peak	flattened Bayes 0.02	-40.96385542	16.78037451	0.65625	22	18.00000004	79.86944443
208	1.8	8.2	peak	flattened Bayes 0.02	-128	163.84	0.65625	22	18.00000004	79.86944443
208	20.626	43.3	peak	flattened Bayes 0.02	-70.93827238	50.32238488	2.3375	22	13.00000004	79.9361111
208	5.5341	18.2	peak	flattened Bayes 0.02	-106.7316646	113.9164822	2.3375	22	13.00000004	79.9361111
208	24.023	23.8	peak	flattened Bayes 0.02	0.93260565	0.008697533	2.311125	22	13.00000004	80.00555557
208	16.191	15.6	peak	flattened Bayes 0.02	3.718033406	0.138237724	2.311125	22	13.00000004	80.00555557
211	19.134	26.8	peak	flattened Bayes 0.02	-33.37832542	11.14112608	2.772916667	27	55.00000003	102.3055556
211	8.453	10.8	peak	flattened Bayes 0.02	-24.38061601	5.944144369	2.772916667	27	55.00000003	102.3055556
214	11.807	19.8	peak	flattened Bayes 0.02	-50.57740374	25.58073769	1.00625	12	20.99999999	50.97222223
214	2.1204	8.5	peak	flattened Bayes 0.02	-120.1386012	144.3328349	1.00625	12	20.99999999	50.97222223
215	26.914	27.5	peak	flattened Bayes 0.02	-2.153857463	0.04639102	3.019458333	13	20.00000001	30.17222222
215	20.369	12.6	peak	flattened Bayes 0.02	47.1291213	22.21154074	3.019458333	13	20.00000001	30.17222222
216	25.281	41.4	peak	flattened Bayes 0.02	-48.34660548	23.37394261	3.002083333	3	29.00000003	3.469444443
216	12.059	20.1	peak	flattened Bayes 0.02	-50.00777387	25.00777448	3.002083333	3	29.00000003	3.469444443
216	18.885	24.2	peak	flattened Bayes 0.02	-24.67215968	6.087154635	2.011125	3	27.99999996	3.53611111
216	12.199	9.5	peak	flattened Bayes 0.02	24.87672243	6.188513188	2.011125	3	27.99999996	3.53611111
216	21.714	34.1	peak	flattened Bayes 0.02	-44.38312968	19.698622	3.974291667	3	22.99999996	3.669444443
216	14.62	8.7	peak	flattened Bayes 0.02	50.77186964	25.77782747	3.974291667	3	22.99999996	3.669444443
219	25.073	22.6	peak	flattened Bayes 0.02	10.3748453	1.07637415	7.188208333	14.5	38.69999996	62.5388889
219	9.9082	6.5	peak	flattened Bayes 0.02	41.54264331	17.25791213	7.188208333	14.5	38.69999996	62.5388889
219	19.879	28.2	peak	flattened Bayes 0.02	-34.61386468	11.98119628	5.770125	14.5	16.99999997	62.7388889
219	7.1528	11.9	peak	flattened Bayes 0.02	-49.83204568	24.83232777	5.770125	14.5	16.99999997	62.7388889
220	24.844	31.1	peak	flattened Bayes 0.02	-22.36522237	5.002031714	2.935416667	54	40.00000002	157.4027778
220	13.942	17.3	peak	flattened Bayes 0.02	-21.49670316	4.621082466	2.935416667	54	40.00000002	157.4027778
220	24.002	38.2	peak	flattened Bayes 0.02	-45.65126523	20.84038017	4.984041667	54	73.99999996	157.5694444
220	14.549	26.4	peak	flattened Bayes 0.02	-57.88175535	33.50297603	4.984041667	54	73.99999996	157.5694444
221	10.286	9.9	peak	flattened Bayes 0.02	3.824432775	0.146262861	1.038208333	7	8.000000039	11.13611111
221	4.2784	4.8	peak	flattened Bayes 0.02	-11.49101163	1.320433483	1.038208333	7	8.000000039	11.13611111
222	26.426	41	peak	flattened Bayes 0.02	-43.22961469	18.68799586	4.504166667	8	34.00000003	42.20555557
222	13.887	26.9	peak	flattened Bayes 0.02	-63.80954716	40.71658309	4.504166667	8	34.00000003	42.20555557
223	20.312	17	peak	flattened Bayes 0.02	17.75300172	3.151690699	2.004875	8	25.99999999	14.47222222
223	11.888	8.4	peak	flattened Bayes 0.02	34.38485804	11.82318463	2.004875	8	25.99999999	14.47222222
227	22.091	31.5	peak	flattened Bayes 0.02	-35.11410498	12.33000369	3.265291667	21	25.99999999	66.84027777
227	9.0477	15.9	peak	flattened Bayes 0.02	-54.93332051	30.17669702	3.265291667	21	25.99999999	66.84027777
232	14.793	11.8	peak	flattened Bayes 0.02	22.509683	5.066858287	2.872208333	10	30.00000001	9
233	22.8	26.7	peak	flattened Bayes 0.02	-15.75757576	2.483011938	3.255541667	6	86.00000002	9.53888889
233	10.836	13.4	peak	flattened Bayes 0.02	-21.15860703	4.476866515	3.255541667	6	86.00000002	9.53888889
234	30.173	43.2	peak	flattened Bayes 0.02	-35.50897469	12.60887284	4.992375	12	36.99999998	29.57222222
234	16.939	22.9	peak	flattened Bayes 0.02	-29.92544994	8.955325539	4.992375	12	36.99999998	29.57222222
234	26.25	27.9	peak	flattened Bayes 0.02	-6.094182825	0.371390643	2.004875	12	51.99999999	29.63888889
234	17.031	18.7	peak	flattened Bayes 0.02	-9.342027931	0.872734859	2.004875	12	51.99999999	29.63888889
234	25.091	31.7	peak	flattened Bayes 0.02	-23.27481467	5.41716998	2	12	41.99999998	29.70555556
234	16.032	18.7	peak	flattened Bayes 0.02	-15.36335368	2.360326363	2	12	41.99999998	29.70555556
238	29.666	39.3	peak	flattened Bayes 0.02	-27.93840443	7.805544422	1.71875	8	14.00000002	10.03888889
238	18.004	22.2	peak	flattened Bayes 0.02	-20.87354492	4.357048776	1.71875	8	14.00000002	10.03888889
244	25.91	29.7	peak	flattened Bayes 0.02	-13.63064197	1.857944005	6.206958333	9	34.00000003	7.172222223
244	12.184	15.5	peak	flattened Bayes 0.02	-23.95607571	5.738935635	6.206958333	9	34.00000003	7.172222223
245	11.638	27.8	peak	flattened Bayes 0.02	-81.96155992	67.17697304	3.308333333	29	68.99999996	125.9083333
245	3.6709	10.9	peak	flattened Bayes 0.02	-99.22654057	98.45906354	3.308333333	29	68.99999996	125.9083333
21	29.272	49.7	mid	flattened Bayes 0.02	-51.73479208	26.76488711	2.702791667	15	19.00000003	98.00694443
21	9.9771	32.7	mid	flattened Bayes 0.02	-106.4875542	113.395992	2.702791667	15	19.00000003	98.00694443
32	24.185	24.6	mid	flattened Bayes 0.02	-1.701342626	0.028945667	1.9625	5	30.00000001	3.605555557
32	14.691	15.23	mid	flattened Bayes 0.02	-3.602820761	0.129803174	1.9625	5	30.00000001	3.605555557
33	22.746	39.1	mid	flattened Bayes 0.02	-52.88620121	27.96950278	1.940291667	5.2	27.99999996	4.605555557
33	13.184	24.5	mid	flattened Bayes 0.02	-60.05731876	36.06881536	1.940291667	5.2	27.99999996	4.605555557
35	14.303	18	mid	flattened Bayes 0.02	-22.88951491	5.239298926	8.847208333	17	33.09999999	92.90416667
45	22.022	28.3	mid	flattened Bayes 0.02	-24.95131354	6.225680474	1.981958333	28	35.00000002	118.4722222
45	11.239	10.5	mid	flattened Bayes 0.02	6.798840793	0.462242361	1.981958333	28	35.00000002	118.4722222
111	18.25	19	mid	flattened Bayes 0.02	-4.026845638	0.162154858	4	7.5	20.70000001	3.544444443
111	5.8398	6.1	mid	flattened Bayes 0.02	-4.358531969	0.189968009	4	7.5	20.70000001	3.544444443
128	18.709	31.9	mid	flattened Bayes 0.02	-52.12906795	27.17439726	0.472916667	8	24.6	13.6349537
128	10.977	13.5	mid	flattened Bayes 0.02	-20.61527148	4.249894182	3.561125	8	30.80000004	13.80555556
130	11.171	16.4	mid	flattened Bayes 0.02	-37.93115955	14.38772865	1.629166667	90	87.99999999	168.1
133	27.403	39.2	mid	flattened Bayes 0.02	-35.42483071	12.54918631	1.967375	9.3	49.79999997	26.17222222
133	17.923	19.4	mid	flattened Bayes 0.02	-7.914690673	0.626423285	1.967375	9.3	49.79999997	26.17222222
136	22.962	26.9	mid	flattened Bayes 0.02	-15.79559584	2.495008481	1.242375	8	44.9	101.4055556
136	15.697	20.2	mid	flattened Bayes 0.02	-25.0884475	6.294301981	1.242375	8	44.9	101.4055556
139	23.855	25.3	mid	flattened Bayes 0.02	-5.879361204	0.345668882	1.961791667	9	13.09999998	10.97222222
139	11.898	10.6	mid	flattened Bayes 0.02	11.53880345	1.33143985	1.961791667	9	13.09999998	10.97222222
197	30.688	22	mid	flattened Bayes 0.02	32.97904646	10.87617506	0.700708333	10	10	14.00277778
197	12.104	12.5	mid	flattened Bayes 0.02	-3.218988782	0.103618888	0.700708333	10	10	14.00277778
215	22.292	32	mid	flattened Bayes 0.02	-35.76217491	12.78933154	2.700708333	13	40.00000002	30.07222222
215	12.551	14.4	mid	flattened Bayes 0.02	-13.72119773	1.882712671	2.700708333	13	40.00000002	30.07222222
219	23.257	22.6	mid	flattened Bayes 0.02	2.865429487	0.082106861	7.188208333	14.5	38.69999996	62.5388889
219	8.1021	6.5	mid	flattened Bayes 0.02	21.9434191	4.815136417	7.188208333	14.5	38.69999996	62.5388889
220	22.442	38.2	mid	flattened Bayes 0.02	-51.97058145	27.00941336	4.984041667	54	73.99999996	157.5694444
220	13.103	26.4	mid	flattened Bayes 0.02	-67.32146926	45.32180223	4.984041667	54	73.99999996	157.5694444
221	11.061	9.9	mid	flattened Bayes 0.02	11.07771576	1.227157864	1.038208333	7	8.000000039	11.13611111
221	4.8647	4.8	mid	flattened Bayes 0.02	1.338893085	0.017926347	1.038208333	7	8.000000039	11.13611111
221	22.782	22.8	mid	flattened Bayes 0.02	-0.078978544	6.24E-05	1.460416667	7	3.000000037	11.20555556
221	5.3029	6.6	mid	flattened Bayes 0.02	-21.79468869	4.750084551	1.460416667	7	3.000000037	11.20555556
242	23.458	22.1	mid	flattened Bayes 0.02	5.961631327	0.355410481	1.750708333	10	14.00000002	21.97222222
242	5.6855	8.9	mid	flattened Bayes 0.02	-44.07802269	19.42872085	1.750708333	10	14.00000002	21.97222222
245	40.233	18.2	mid	flattened Bayes 0.02	75.41286602	56.87100361	1.529875	29	44.00000004	125.8083333
245	26	7.3	mid	flattened Bayes 0.02	112.3123123	126.140555	1.529875	29	44.00000004	125.8083333
1	31.098	20.1	trough	flattened Bayes 0.02	42.96261573	18.4578635	1.136791667	6	54.00000004	7.472222223
4	30.373	37.9	trough	flattened Bayes 0.02	-22.04971218	4.861898074	1.98125	11.5	8.000000039	19.53333333
4	7.844	12.7	trough	flattened Bayes 0.02	-47.2741433	22.34844625	1.98125	11.5	8.000000039	19.53333333
8	25.86	36.9	trough	flattened Bayes 0.02	-35.18164436	12.377481	1.85	5	41	3.33888889
8	20.797	25.8	trough	flattened Bayes 0.02	-21.47348542	4.61110576	1.85	5	41	3.33888889
16	22.515	22.3	trough	flattened Bayes 0.02	0.959500167	0.009206406	1.494458333	9	18.00000004	5.005555557
16	13.168	13.5	trough	flattened Bayes 0.02	-2.489875506	0.0619948	1.494458333	9	18.00000004	5.005555557
17	26.937	28.5	trough	flattened Bayes 0.02	-5.63883327	0.317964406	1.993041667	6	11.99999997	5.769444443
17	11.781	12.4	trough	flattened Bayes 0.02	-5.119722096	0.262115543	1.993041667	6	11.99999997	5.769444443
21	31.986	49.7	trough	flattened Bayes 0.02	-43.37095708	18.81039918	2.702791667	15	19.00000003	98.00694443
21	12.202	32.7	trough	flattened Bayes 0.02	-91.30105563	83.3588276	2.702791667	15	19.00000003	98.00694443
21	23.291	15.5	trough	flattened Bayes 0.02	40.16911139	16.1355751	2.004166667	15	34.00000003	98.0736111
21	9.8784	16.1	trough	flattened Bayes 0.02	-47.89825393	22.9424273	4.142375	15	10.99999999	98.2388889
26	28.682	40.8	trough	flattened Bayes 0.02	-34.88097637	12.16682512	4.018041667	4	15.00000001	3.402777777
26	10.983	19.2	trough	flattened Bayes 0.02	-54.44786801	29.6457033	4.018041667	4	15.00000001	3.402777777
26	26.035	34.2	trough	flattened Bayes 0.02	-27.11048394	7.349783393	1.990291667	4	15.00000001	3.469444443
26	13.667	16.2	trough	flattened Bayes 0.02	-16.96186426	2.877048393	1.990291667	4	15.00000001	3.469444443
26	24.556	35.9	trough	flattened Bayes 0.02	-37.52811962	14.08359763	5	4	20.00000001	3.63611111
26	13.418	15.1	trough	flattened Bayes 0.02	-11.79605863	1.391469992	5	4	20.00000001	3.63611111
26	22.333	25.5	trough	flattened Bayes 0.02	-13.24190412	1.753480248	3	4	20.00000001	3.73611111
26	12.434	6.3	trough	flattened Bayes 0.02	65.48521405	42.88313259	3	4	20.00000001	3.73611111
27	26.307	35.3	trough	flattened Bayes 0.02	-29.19473436	8.523325146	4.297916667	32	50.00000002	137.0722222
27	14.673	13.6	trough	flattened Bayes 0.02	7.59028048	0.576123578	4.297916667	32	50.00000002	137.0722222
28	5.4736	14.2	trough	flattened Bayes 0.02	-88.71177619	78.69779234	9.78125	17	22.99999996	83.77916667
33	19.797	24.7	trough	flattened Bayes 0.02	-22.03744073	4.856487938	1.249291667	5.2	31	4.63888889
33	13.84	14	trough	flattened Bayes 0.02	-1.149425287	0.013211785	1.249291667	5.2	31	4.63888889
33	17.609	29.1	trough	flattened Bayes 0.02	-49.20250915	24.20886907	6.146541667	5.2	31.69999999	4.833333333
33	10.269	17.8	trough	flattened Bayes 0.02	-53.66062204	28.79462358	6.146541667	5.2	31.69999999	4.833333333
34	20.494	16.6	trough	flattened Bayes 0.02	20.99530921	4.40803009	3.499291667	8	11.99999997	22.60555556
34	8.7394	7.1	trough	flattened Bayes 0.02	20.70027905	4.285015528	3.499291667	8	11.99999997	22.60555556
34	27.164	28.8	trough	flattened Bayes 0.02	-5.846615682	0.341829149	1.500708333	8	13.00000004	22.67233333
34	9.7893	11.9	trough	flattened Bayes 0.02	-19.46305321	3.788104403	1.500708333	8	13.00000004	22.67233333
34	30.19	34.1	trough	flattened Bayes 0.02	-12.16363354	1.479539808	3.493041667	8	10.99999999	22.77233333
34	11.594	12.8	trough	flattened Bayes 0.02	-9.887677298	0.977661623	3.493041667	8	10.99999999	22.77233333
37	27.435	29.2	trough	flattened Bayes 0.02	-6.232894853	0.388489782	2.014583333	5	10	4.372222223
37	10.59	12.4	trough	flattened Bayes 0.02	-15.74597651	2.479357763	2.014583333	5	10	4.372222223
40	28.49	28.2	trough	flattened Bayes 0.02	1.023108132	0.010467502	1.291666667	4.8	22.99999996	5.640277777
40	16.934	15	trough	flattened Bayes 0.02	12.11248199	1.467122201	1.291666667	4.8	22.99999996	5.640277777
44	21.103	26.6	trough	flattened Bayes 0.02	-23.04676855	5.311535405	4.077791667	9	14.00000002	15.50555556
44	8.5765	15.4	trough	flattened Bayes 0.02	-56.91823244	32.39685184	4.077791667	9	14.00000002	15.50555556
44	26.258	28.8	trough	flattened Bayes 0.02	-9.233898798	0.85264887	4.007625	9	19.00000003	15.63333333
44	14.161	15.8	trough	flattened Bayes 0.02	-10.94088982	1.197030701	4.007625	9	19.00000003	15.63333333
45	18.566	25.1	trough	flattened Bayes 0.02	-29.92717446	8.956357712	5.041666667	28	24.00000003	118.6388889
45	10.767	13.9	trough	flattened Bayes 0.02	-25.40235943	6.452798645	5.041666667	28	24.00000003	118.6388889
50	24.353	32	trough	flattened Bayes 0.02	-27.13963764	7.365599313	4.925708333	10	14.00000002	28.66666667
50	10.853	11.4	trough	flattened Bayes 0.02	-4.916191075	0.241689347	4.925708333	10	14.00000002	28.66666667
53	26.037	26.9	trough	flattened Bayes 0.02	-3.260479438	0.106307262	2.513208333	6	8.000000039	4.972222223
53	14.959	16.9	trough	flattened Bayes 0.02	-12.18493989	1.484727602	2.513208333	6	8.000000039	4.972222223
54	20.078	15.1	trough	flattened Bayes 0.02	28.30177952	8.009907241	3.74375	25	36.99999998	105.2722222
55	22.096	35.9	trough	flattened Bayes 0.02	-47.60328299	22.66072551	1.495125	17	30.00000001	55.30555557
55	8.1973	15.9	trough	flattened Bayes 0.02	-63.92998386	40.87042836	1.495125	17	30.00000001	55.30555557
57	19.864	10.4	trough	flattened Bayes 0.02	62.54295533	39.11621261	1.75	9	15.00000001	29.37222222
57	9.1079	4.5	trough	flattened Bayes 0.02	67.72389568	45.86526046	1.75	9	15.00000001	29.37222222
58	8.9382	28.6	trough	flattened Bayes 0.02	-104.7562217	109.7386598	1.402083333	12	15.00000001	37.66666667
58	18.981	36.3	trough	flattened Bayes 0.02	-62.65805611	39.26031996	1.745125	12	21.29999998	37.775
58	12.398	26.5	trough	flattened Bayes 0.02	-72.50758394	52.57349728	1.745125	12	21.29999998	37.775
58	30.616	20	trough	flattened Bayes 0.02	41.94721037	17.59568458	0.235416667	12	31	37.8
58	23.209	11.4	trough	flattened Bayes 0.02	68.2423647	46.5702034	0.235416667	12	31	37.8
58	18.017	21.8	trough	flattened Bayes 0.02	-19.00193385	3.610734899	1.510416667	12	26.69999999	37.83333333
58	11.003	13.8	trough	flattened Bayes 0.02	-22.55372334	5.086704365	1.510416667	12	26.69999999	37.83333333
60	9.1917	12.7	trough	flattened Bayes 0.02	-32.05141675	10.27293315	1.645833333	12.2	27.99999996	24.43680556
62	22.487	38	trough	flattened Bayes 0.02	-51.29366641	26.31040214	0.75	38	46.59999998	186.3666667
62	12.988	23	trough	flattened Bayes 0.02	-55.64076915	30.95895191	0.75	38	46.59999998	186.3666667
65	7.6195	20.2	trough	flattened Bayes 0.02	-90.44375348	81.80072544	3.729166667	32	63.90000002	168.8416667
66	4.7675	7	trough	flattened Bayes 0.02	-37.94348842	14.39708314	1.889583333	13	14.00000002	25.10277778
68	29.538	30.8	trough	flattened Bayes 0.02	-4.18310186	0.174983412	1.240291667	10	33.39999997	26.13888889
68	8.7986	8.9	trough	flattened Bayes 0.02	-1.145853344	0.013129799	1.240291667	10	33.39999997	26.13888889
71	22.412	41	trough	flattened Bayes 0.02	-58.62612755	34.37022831	4.495833333	22	53.29999996	55.26666667
71	10.256	16.6	trough	flattened Bayes 0.02	-47.2445636	22.3204879	4.495833333	22	53.29999996	55.26666667
71	12.053	11.6	trough	flattened Bayes 0.02	3.830380924	0.14671818	1.9	22	33.79999998	55.33333333
73	28.159	46.8	trough	flattened Bayes 0.02	-49.73652263	24.73721684	4.236791667	54	79.30000004	164.8069444
73	17.12	28	trough	flattened Bayes 0.02	-48.22695035	23.25838741	4.236791667	54	79.30000004	164.8069444
74	25.922	31.3	trough	flattened Bayes 0.02	-18.7969662	3.533259384	1.501375	7.4	27.99999996	10.96666667
74	9.3451	18.2	trough	flattened Bayes 0.02	-64.29383084	41.33696685	1.501375	7.4	27.99999996	10.96666667
75	18.19	19.4	trough	flattened Bayes 0.02	-6.437882416	0.4144633	4.836791667	6	33.69999996	10.76666667
75	6.5481	12.9	trough	flattened Bayes 0.02	-65.32154812	42.66904649	4.836791667	6	33.69999996	10.76666667
76	21.483	26.5	trough	flattened Bayes 0.02	-20.91157285	4.37293879	4.253458333	9	26.59999997	16.86666667
76	9.4044	17.6	trough	flattened Bayes 0.02	-60.69825658	36.84278352	4.253458333	9	26.59999997	16.86666667
76	9.6606	8.8	trough	flattened Bayes 0.02	9.323640618	0.869302744	10.02083333	9	35.40000003	17.2125
78	8.376	16	trough	flattened Bayes 0.02	-62.55333115	39.12919237	1.633333333	15	27.20000003	28.23333333
82	32.074	27.4	trough	flattened Bayes 0.02	15.71779265	2.470490058	1.503458333	39	51.00000001	149.6069444
82	11.719	11.5	trough	flattened Bayes 0.02	1.886386149	0.035584527	1.503458333	39	51.00000001	149.6069444
83	18.177	17.7	trough	flattened Bayes 0.02	2.659085208	0.070707341	2.033333333	8.2	20.99999999	9.472222223
83	7.9568	8.5	trough	flattened Bayes 0.02	-6.601526421	0.435801511	2.033333333	8.2	20.99999999	9.472222223
84	5.3781	4.3	trough	flattened Bayes 0.02	22.27916637	4.963612539	7.554166667	15	20.00000001	57.06944443
85	25.985	23.1	trough	flattened Bayes 0.02	11.75511867	1.38182815	1.99375	14	40.70000002	55.26666667
85	13.078	8.3	trough	flattened Bayes 0.02	44.70015904	19.98104218	1.99375	14	40.70000002	55.26666667
90	57.065	54.3	trough	flattened Bayes 0.02	4.965653482	0.246577145	0.666666667	15	98.10000002	76.53333333
102	21.4	18.4	trough	flattened Bayes 0.02	15.07537688	2.272669882	2.251375	12	31.10000002	26.53888889
102	8.6111	7.4	trough	flattened Bayes 0.02	15.12825477	2.288640925	2.251375	12	31.10000002	26.53888889
102	29.48	32.9	trough	flattened Bayes 0.02	-10.9650529	1.202323851	1.498625	12	28.30000003	26.60555556
102	10.098	11.9	trough	flattened Bayes 0.02	-16.38330757	2.68412767	1.498625	12	28.30000003	26.60555556
103	39.508	48.9	trough	flattened Bayes 0.02	-21.24694598	4.514327134	1.316666667	3.5	24.19999999	3.908333333
103	11.571	14.8	trough	flattened Bayes 0.02	-24.48902203	5.997122001	1.316666667	3.5	24.19999999	3.908333333
103	11.147	12.4	trough	flattened Bayes 0.02	-10.6425447	1.132637576	1.572208333	3.5	30.70000001	3.975
108	24.078	26.6	trough	flattened Bayes 0.02	-9.953036821	0.99062942	1.75	15	25.59999998	71.3
108	6.1359	11.4	trough	flattened Bayes 0.02	-60.03797923	36.0455895	1.75	15	25.59999998	71.3
108	28.002	33.9	trough	flattened Bayes 0.02	-19.05592711	3.63128358	3.008333333	15	31.80000002	71.4
108	10.488	17.1	trough	flattened Bayes 0.02	-47.9338843	22.97657264	3.008333333	15	31.80000002	71.4
108	30.224	31.8	trough	flattened Bayes 0.02	-5.081903779	0.25825746	1.493041667	15	31.80000002	71.43333333
108	13.776	18	trough	flattened Bayes 0.02	-26.58610272	7.068208578	1.493041667	15	31.80000002	71.43333333
108	30.314	24	trough	flattened Bayes 0.02	23.24999079	5.405620719	1.99375	15	13.49999999	71.5
108	14.75	10.4	trough	flattened Bayes 0.02	34.59244533	11.96637274	1.99375	15	13.49999999	71.5
108	7.7761	5.4	trough	flattened Bayes 0.02	36.06681795	13.00815357	10.35904167	15	34.00000003	71.84305557
110	21.085	27	trough	flattened Bayes 0.02	-24.60226682	6.052715326	3.252791667	8	9.499999969	5.372222223
110	9.65	9.8	trough	flattened Bayes 0.02	-1.542416452	0.023790485	3.252791667	8	9.499999969	5.372222223
110	21.01	30.5	trough	flattened Bayes 0.02	-36.84721413	13.57717189	3.495125	8	10.59999998	5.472222223
112	22.683	28.7	trough	flattened Bayes 0.02	-23.42019734	5.485056435	2.989583333	6	5.999999985	4.10138889
112	11.032	15.5	trough	flattened Bayes 0.02	-33.68008443	11.34348087	2.989583333	6	5.999999985	4.10138889
112	26.043	23.2	trough	flattened Bayes 0.02	11.54681884	1.333290253	4.034708333	6	13.30000003	4.234722223
114	22.099	15.9	trough	flattened Bayes 0.02	32.6271744	10.64532509	1.796541667	10	23.20000001	19.73805556
114	10.81	8.9	trough	flattened Bayes 0.02	19.38102486	3.756241246	1.796541667	10	23.20000001	19.73805556
115	24.039	32.9	trough	flattened Bayes 0.02	-31.12453678	9.687367901	1.26875	7.5	21.29999998	6.205555557
115	6.727	9.4	trough	flattened Bayes 0.02	-33.14937682	10.98881184	1.26875	7.5	21.29999998	6.205555557
115	23.673	22.6	trough	flattened Bayes 0.02	4.637693687	0.215082027	1.980541667	7.5	15.50000004	6.272222223
115	6.6821	5.7	trough	flattened Bayes 0.02	15.86322191	2.516418093	1.980541667	7.5	15.50000004	6.272222223
115	30.859	49.8	trough	flattened Bayes 0.02	-46.9656207	22.05769528	3.981958333	7.5	24.40000004	6.405555557
115	5.5833	12	trough	flattened Bayes 0.02	-72.9862995	53.26999915	3.981958333	7.5	24.40000004	6.405555557
115	16.664	14.1	trough	flattened Bayes 0.02	16.6688337	2.77850017	2.51875	7.5	20.59999998	6.505555557
115	6.196	4.9	trough	flattened Bayes 0.02	23.35976929	5.456788211	2.51875	7.5	20.59999998	6.505555557
116	26.181	28.8	trough	flattened Bayes 0.02	-9.526927484	0.907623473	2.247208333	6	30.49999996	10.37222222
116	10.491	13.4	trough	flattened Bayes 0.02	-24.35226654	5.930328858	2.247208333	6	30.49999996	10.37222222
118	25.805	28.5	trough	flattened Bayes 0.02	-9.925421232	0.985139866	2.257625	6	36.50000004	3.766666667
118	16.992	19.9	trough	flattened Bayes 0.02	-15.76493549	2.485331909	2.257625	6	36.50000004	3.766666667
118	24.639	23.3	trough	flattened Bayes 0.02	5.58626588	0.312063665	3.236125	6	36.50000004	3.866666667
118	16.526	11.2	trough	flattened Bayes 0.02	38.41881267	14.76005167	3.236125	6	36.50000004	3.866666667
118	11.948	8.8	trough	flattened Bayes 0.02	30.3450935	9.208246997	2.4375	6	29.09999997	3.97638889
119	18.016	34.8	trough	flattened Bayes 0.02	-63.55649803	40.39428442	2.497208333	59	73.29999997	121.1333333
119	10.593	16	trough	flattened Bayes 0.02	-40.66483661	16.53628937	2.497208333	59	73.29999997	121.1333333
122	28.013	33	trough	flattened Bayes 0.02	-16.34733581	2.672353882	2.79375	18	50.30000001	70.9388889
122	16.539	23	trough	flattened Bayes 0.02	-32.68165609	10.68090645	2.79375	18	50.30000001	70.9388889
125	15.892	5.7	trough	flattened Bayes 0.02	94.40533531	89.12367335	3.169458333	13	34.89999999	51.00555557
126	20.862	16.7	trough	flattened Bayes 0.02	22.16069432	4.910963727	4.001375	6.3	29.70000003	6.033333333
126	9.6951	6.1	trough	flattened Bayes 0.02	45.52171243	20.72226303	4.001375	6.3	29.70000003	6.033333333
126	24.641	28.9	trough	flattened Bayes 0.02	-15.90930315	2.531059267	3.246541667	6.3	29.70000003	6.133333333
126	7.0872	11.7	trough	flattened Bayes 0.02	-49.10577414	24.11377054	3.246541667	6.3	29.70000003	6.133333333
127	23.436	28.1	trough	flattened Bayes 0.02	-18.09996895	3.276088761	1.25	20	55.00000003	95.1
130	19.292	36.1	trough	flattened Bayes 0.02	-60.68746389	36.82968274	2.058333333	90	95.9	168.0388889
130	15.374	13.1	trough	flattened Bayes 0.02	15.97246611	2.551196736	2.058333333	90	95.9	168.0388889
131	28.776	27.9	trough	flattened Bayes 0.02	3.091255558	0.095558609	1.495125	7	24.70000003	10.23888889
131	9.1804	13.2	trough	flattened Bayes 0.02	-35.92071634	12.90297862	1.495125	7	24.70000003	10.23888889
131	31.292	33.5	trough	flattened Bayes 0.02	-6.815656254	0.464531702	4.753458333	7	5.299999988	10.40555556
131	12.869	9.5	trough	flattened Bayes 0.02	30.1220439	9.073375287	4.753458333	7	5.299999988	10.40555556
133	18.493	36.2	trough	flattened Bayes 0.02	-64.75051652	41.9262939	4.78125	9.3	37.50000002	26.10555556
133	10.27	22.3	trough	flattened Bayes 0.02	-73.87166104	54.57022304	4.78125	9.3	37.50000002	26.10555556
133	25.066	39.2	trough	flattened Bayes 0.02	-43.98593346	19.34762343	1.967375	9.3	49.79999997	26.17222222
133	15.719	19.4	trough	flattened Bayes 0.02	-20.96301148	4.394478501	1.967375	9.3	49.79999997	26.17222222
133	20.389	23.8	trough	flattened Bayes 0.02	-15.43823123	2.383389836	1.478458333	9.3	48.90000002	26.20555556
133	12.52	12.9	trough	flattened Bayes 0.02	-2.989771833	0.089387356	1.478458333	9.3	48.90000002	26.20555556
133	18.073	18.1	trough	flattened Bayes 0.02	-0.149282614	0.000222853	3.521541667	9.3	51.89999996	26.33888889
133	11.759	10.3	trough	flattened Bayes 0.02	13.22816084	1.749842392	3.521541667	9.3	51.89999996	26.33888889
133	20.864	34.5	trough	flattened Bayes 0.02	-49.25944657	24.26493077	1.992375	9.3	49.60000001	26.40555556
133	12.055	14.6	trough	flattened Bayes 0.02	-19.09585444	3.646516567	1.992375	9.3	49.60000001	26.40555556
133	18.698	17.8	trough	flattened Bayes 0.02	4.920817579	0.242144456	2.020125	9.3	47.20000004	26.47222222
133	11.83	10.1	trough	flattened Bayes 0.02	15.77747378	2.489286789	2.020125	9.3	47.20000004	26.47222222
136	26.721	52.7	trough	flattened Bayes 0.02	-65.42098437	42.79905197	5.042375	8	32.60000004	101.3055556
136	9.7734	37.5	trough	flattened Bayes 0.02	-117.3031768	137.600353	5.042375	8	32.60000004	101.3055556
136	33.162	35.5	trough	flattened Bayes 0.02	-6.810171565	0.463784367	1.217375	8	32.60000004	101.3388889
136	22.937	25.2	trough	flattened Bayes 0.02	-9.402330847	0.884038254	1.217375	8	32.60000004	101.3388889
136	26.101	24.1	trough	flattened Bayes 0.02	7.97195275	0.635520306	2.502791667	8	37.60000004	101.4722222
136	19.132	17.6	trough	flattened Bayes 0.02	8.341500599	0.695806322	2.502791667	8	37.60000004	101.4722222
136	23.482	29.9	trough	flattened Bayes 0.02	-24.04555843	5.781888801	5.992375	8	50.6	101.6722222
136	16.055	21.6	trough	flattened Bayes 0.02	-29.45160005	8.673967457	5.992375	8	50.6	101.6722222
138	23.42	29.5	trough	flattened Bayes 0.02	-22.97808012	5.27992166	1.46875	4	19.6	4.53888889
138	10.048	12.1	trough	flattened Bayes 0.02	-18.52988983	3.433568172	1.46875	4	19.6	4.53888889
138	21.481	31.9	trough	flattened Bayes 0.02	-39.03636125	15.238375	4.53125	4	13.09999998	4.672222223
138	11.153	10.9	trough	flattened Bayes 0.02	2.294472407	0.052646036	4.53125	4	13.09999998	4.672222223
139	9.4065	11.9	trough	flattened Bayes 0.02	-23.40600286	5.4784097	2.856958333	9	20.70000001	11.07222222
141	21.368	24.2	trough	flattened Bayes 0.02	-12.42977528	1.544993135	1.590958333	9.5	38.60000003	21.50138889
141	7.3292	8.2	trough	flattened Bayes 0.02	-11.21500142	1.257762568	1.590958333	9.5	38.60000003	21.50138889
141	5.2233	11.3	trough	flattened Bayes 0.02	-73.5531038	54.10059078	9.002083333	9.5	33.30000004	21.8
142	12.52	16	trough	flattened Bayes 0.02	-24.40392707	5.955516564	3.102083333	6.8	3.899999995	3.6375
143	31.719	36.9	trough	flattened Bayes 0.02	-15.10077384	2.280333705	5.739583333	2.8	29.30000002	4.733333333
143	17.194	18.1	trough	flattened Bayes 0.02	-5.134017113	0.263581317	5.739583333	2.8	29.30000002	4.733333333
143	22.64	45.4	trough	flattened Bayes 0.02	-66.90182246	44.75853848	3.003458333	2.8	29.30000002	4.833333333
143	13.466	21.8	trough	flattened Bayes 0.02	-47.26365338	22.33852931	3.003458333	2.8	29.30000002	4.833333333
146	25.313	40	trough	flattened Bayes 0.02	-44.97420115	20.22678769	1.754166667	26	25.3	99.0388889
150	11.808	5.7	trough	flattened Bayes 0.02	69.77381768	48.68385634	4.479166667	11	26.69999999	27.70277778
151	25.913	26.8	trough	flattened Bayes 0.02	-3.365393736	0.11325875	3.498625	9	15.99999999	14.80555556
151	8.8451	14.9	trough	flattened Bayes 0.02	-50.99915351	26.00913659	3.498625	9	15.99999999	14.80555556
152	23.833	47.6	trough	flattened Bayes 0.02	-66.5434743	44.28033973	3.9875	12	26.99999998	38.57222223
152	12.433	30.7	trough	flattened Bayes 0.02	-84.70080913	71.74227066	3.9875	12	26.99999998	38.57222223
152	11.022	16.8	trough	flattened Bayes 0.02	-41.53547552	17.25195727	0.741666667	12	26.99999998	38.60555557
152	22.734	28.7	trough	flattened Bayes 0.02	-23.19866236	5.381779355	2.006958333	12	26.99999998	38.7138889
154	26.325	25.5	trough	flattened Bayes 0.02	3.183791606	0.10136529	1.871541667	3	23.60000002	3.736458333
154	13.253	13.4	trough	flattened Bayes 0.02	-1.103065321	0.012167531	1.871541667	3	23.60000002	3.736458333
156	22.65	24.7	trough	flattened Bayes 0.02	-8.658922914	0.74976946	2.25	10.5	37.8	25.77222222
156	35.986	49.5	trough	flattened Bayes 0.02	-31.61687294	9.996266544	1.499291667	10.5	36.99999998	25.83333333
156	15.142	16	trough	flattened Bayes 0.02	-5.510243401	0.303627823	1.499291667	10.5	36.99999998	25.83333333
156	24.406	52.5	trough	flattened Bayes 0.02	-73.06061946	53.37854116	1.997208333	10.5	39.89999999	25.90555556
156	10.94	14.1	trough	flattened Bayes 0.02	-25.23961661	6.370382468	1.997208333	10.5	39.89999999	25.90555556
156	16.657	20.3	trough	flattened Bayes 0.02	-19.71480369	3.886734846	2.001375	10.5	32.1	25.97222222
158	20.871	18.3	trough	flattened Bayes 0.02	13.12705828	1.723196592	3.475708333	18	48.60000003	54.87222223
158	9.6619	5.4	trough	flattened Bayes 0.02	56.59179785	32.02631584	3.475708333	18	48.60000003	54.87222223
159	27.365	33.7	trough	flattened Bayes 0.02	-20.74838287	4.304953917	1.745125	11.5	52.20000004	53.13333333
159	16.707	20.8	trough	flattened Bayes 0.02	-21.82525928	4.763419429	1.745125	11.5	52.20000004	53.13333333
162	8.2698	6.5	trough	flattened Bayes 0.02	23.96511801	5.743268813	1.890958333	8	41.99999998	25.76944444
164	25.568	23	trough	flattened Bayes 0.02	10.57486411	1.118277509	1.754166667	6	50.70000002	7.305555557
164	16.174	11.8	trough	flattened Bayes 0.02	31.27189533	9.779314376	1.754166667	6	50.70000002	7.305555557
164	6.7073	8.6	trough	flattened Bayes 0.02	-24.72937749	6.115421109	1.6	6	50.70000002	7.369444443
165	21.685	20.8	trough	flattened Bayes 0.02	4.166176298	0.173570249	1.2375	10.5	36.10000002	33.47222223
166	24.884	28.1	trough	flattened Bayes 0.02	-12.13951382	1.473677957	1.98125	25	41.89999996	127.2708333
166	9.3366	11.8	trough	flattened Bayes 0.02	-23.30933073	5.433248993	1.98125	25	41.89999996	127.2708333
168	27.183	26.2	trough	flattened Bayes 0.02	3.682820374	0.135631659	1.986125	17	16.69999999	40.26666667
168	10.12	8.6	trough	flattened Bayes 0.02	16.23931624	2.637153919	1.986125	17	16.69999999	40.26666667
170	22.873	23.6	trough	flattened Bayes 0.02	-3.128698384	0.097887536	1.897208333	12	363.4	48.8814352
172	21.328	36.4	trough	flattened Bayes 0.02	-52.2172949	27.26645887	1.739583333	2.4	25.19999997	3.133333333
172	13.868	20	trough	flattened Bayes 0.02	-36.21117279	13.11249035	1.739583333	2.4	25.19999997	3.133333333
172	19.151	19.6	trough	flattened Bayes 0.02	-2.317359552	0.053701553	1.510416667	2.4	25.19999997	3.205555556
172	14.099	10.6	trough	flattened Bayes 0.02	28.3331309	8.027663064	1.510416667	2.4	25.19999997	3.205555556
172	17.861	33.9	trough	flattened Bayes 0.02	-61.97330036	38.40689958	1.5	2.4	21.59999996	3.238888889
172	11.886	5.6	trough	flattened Bayes 0.02	71.89751801	51.69253097	1.5	2.4	21.59999996	3.238888889
172	9.3421	17	trough	flattened Bayes 0.02	-58.14190972	33.80481666	4.75	2.4	16.69999999	3.405555557
172	4.5903	8.9	trough	flattened Bayes 0.02	-63.89331594	40.82355822	4.75	2.4	16.69999999	3.405555557
173	27.834	41.5	trough	flattened Bayes 0.02	-39.4207748	15.53997486	1.5	6	33.30000004	5.472222223
173	17.262	27.8	trough	flattened Bayes 0.02	-46.77111535	21.87537231	1.5	6	33.30000004	5.472222223
173	14.681	16	trough	flattened Bayes 0.02	-8.59815521	0.73928273	2.154875	6	28.39999997	5.53888889
175	5.195	12.6	trough	flattened Bayes 0.02	-83.22562518	69.26504686	4.693041667	30	37.99999997	139.9333333
178	24.369	31.3	trough	flattened Bayes 0.02	-24.90075266	6.200474832	2.0625	4.3	25.99999999	12.04166667
179	25.535	39.9	trough	flattened Bayes 0.02	-43.90616642	19.2775145	1.734041667	7.5	27.39999999	5.03888889
179	16.465	23.8	trough	flattened Bayes 0.02	-36.43362722	13.27409192	1.734041667	7.5	27.39999999	5.03888889
179	19.191	19.5	trough	flattened Bayes 0.02	-1.597270683	0.025512736	1.749291667	7.5	19.79999996	5.105555557
179	13.537	12.3	trough	flattened Bayes 0.02	9.575415102	0.916885744	1.749291667	7.5	19.79999996	5.105555557
179	16.592	17.8	trough	flattened Bayes 0.02	-7.024889509	0.493490726	3.260416667	7.5	26.90000004	5.205555557
179	11.65	8.9	trough	flattened Bayes 0.02	26.76399027	7.16311175	3.260416667	7.5	26.90000004	5.205555557
180	23.433	28.8	trough	flattened Bayes 0.02	-20.55022687	4.223118243	1.743041667	7.5	57.20000004	6.175
180	16.554	19.6	trough	flattened Bayes 0.02	-16.85014106	2.839272539	1.743041667	7.5	57.20000004	6.175
180	24.775	26.9	trough	flattened Bayes 0.02	-8.224479923	0.6764207	1	7.5	37.50000002	6.2
180	17.934	21.8	trough	flattened Bayes 0.02	-19.45940504	3.786684446	1	7.5	37.50000002	6.2
180	24.585	28.8	trough	flattened Bayes 0.02	-15.79095251	2.493541813	3.5	7.5	25.19999997	6.3
180	18.303	19	trough	flattened Bayes 0.02	-3.736964855	0.139649063	3.5	7.5	25.19999997	6.3
180	23.364	35.3	trough	flattened Bayes 0.02	-40.69275876	16.55900616	4.006958333	7.5	42.99999997	6.433333333
180	17.578	14.4	trough	flattened Bayes 0.02	19.87616486	3.950619297	4.006958333	7.5	42.99999997	6.433333333
183	22.555	25.8	trough	flattened Bayes 0.02	-13.42156964	1.801385316	3.990958333	17	32.69999998	80.1388889
183	12.676	15.3	trough	flattened Bayes 0.02	-18.75893623	3.518976885	3.990958333	17	32.69999998	80.1388889
184	21.823	32.9	trough	flattened Bayes 0.02	-40.4838916	16.38945479	1.5	2.7	11.10000001	16.80555556
184	12.81	16.8	trough	flattened Bayes 0.02	-26.95035461	7.263216136	1.5	2.7	11.10000001	16.80555556
184	20.205	17.8	trough	flattened Bayes 0.02	12.65622944	1.601801437	1.505541667	2.7	11.10000001	16.83333333
184	13.029	8.4	trough	flattened Bayes 0.02	43.20313594	18.66510955	1.505541667	2.7	11.10000001	16.83333333
184	19.125	27.1	trough	flattened Bayes 0.02	-34.50513791	11.90604542	1.484708333	2.7	11.10000001	16.87222222
184	9.4534	10.9	trough	flattened Bayes 0.02	-14.21482406	2.02061223	1.484708333	2.7	11.10000001	16.87222222
184	20.559	37.2	trough	flattened Bayes 0.02	-57.62218875	33.20316636	2.993041667	2.7	9.000000022	16.97222222
184	10.215	22	trough	flattened Bayes 0.02	-73.16467484	53.53069645	2.993041667	2.7	9.000000022	16.97222222
184	20.963	30.5	trough	flattened Bayes 0.02	-37.06352136	13.73704616	1.016666667	2.7	9.000000022	17.03819444
184	14.556	20.1	trough	flattened Bayes 0.02	-31.99445983	10.2364546	1.016666667	2.7	9.000000022	17.03819444
188	24.269	33.6	trough	flattened Bayes 0.02	-32.24869965	10.39978629	1.742375	6.5	13.00000004	3.43888889
188	14.453	17.8	trough	flattened Bayes 0.02	-20.75465848	4.307558487	1.742375	6.5	13.00000004	3.43888889
188	21.365	14.8	trough	flattened Bayes 0.02	36.30582054	13.18112605	2.260416667	6.5	13.00000004	3.505555557
188	13.669	7.3	trough	flattened Bayes 0.02	60.74681673	36.90175743	2.260416667	6.5	13.00000004	3.505555557
191	23.156	35.5	trough	flattened Bayes 0.02	-42.08947081	17.71523553	1.775708333	14.5	41	24.93888889
191	14.5	23.6	trough	flattened Bayes 0.02	-47.76902887	22.81880119	1.775708333	14.5	41	24.93888889
191	24.407	29.1	trough	flattened Bayes 0.02	-17.54163007	3.077087854	1.250708333	14.5	44.00000004	24.97222222
191	17.47	20.5	trough	flattened Bayes 0.02	-15.9599684	2.547205912	1.250708333	14.5	44.00000004	24.97222222
191	20.792	21.2	trough	flattened Bayes 0.02	-1.943227281	0.037761323	3.002791667	14.5	61.00000001	25.07222222
191	15.052	11.7	trough	flattened Bayes 0.02	25.05980861	6.279940077	3.002791667	14.5	61.00000001	25.07222222
195	26.671	32.6	trough	flattened Bayes 0.02	-20.00641123	4.002564903	2.738208333	7.5	25.00000001	7.872222223
195	12.987	18	trough	flattened Bayes 0.02	-32.35550392	10.46878634	2.738208333	7.5	25.00000001	7.872222223
197	32.377	22	trough	flattened Bayes 0.02	38.16687202	14.5671012	0.700708333	10	10	14.00277778
197	13.761	12.5	trough	flattened Bayes 0.02	9.603594684	0.922290309	0.700708333	10	10	14.00277778
197	27.117	48.8	trough	flattened Bayes 0.02	-57.12291055	32.63026909	2.25625	10	10	14.07222222
197	12.015	32.2	trough	flattened Bayes 0.02	-91.30385616	83.36394149	2.25625	10	10	14.07222222
198	24.255	21.3	trough	flattened Bayes 0.02	12.97332894	1.683072639	3.007625	7	8.000000039	19.67222222
198	14.142	12.9	trough	flattened Bayes 0.02	9.185711116	0.843772887	3.007625	7	8.000000039	19.67222222
207	31.433	31.7	trough	flattened Bayes 0.02	-0.845833399	0.007154341	1.404875	10	51.99999999	23.5
207	20.408	19	trough	flattened Bayes 0.02	7.145757207	0.510618461	1.404875	10	51.99999999	23.5
208	26.347	21.9	trough	flattened Bayes 0.02	18.4343068	3.398236671	0.65625	22	18.00000004	79.86944443
208	10.541	8.2	trough	flattened Bayes 0.02	24.98265834	6.241332179	0.65625	22	18.00000004	79.86944443
208	24.539	43.3	trough	flattened Bayes 0.02	-55.31036719	30.59236719	2.3375	22	13.00000004	79.9361111
208	8.1953	18.2	trough	flattened Bayes 0.02	-75.8066777	57.46652385	2.3375	22	13.00000004	79.9361111
208	20.034	23.8	trough	flattened Bayes 0.02	-17.18300862	2.952557854	2.311125	22	13.00000004	80.00555557
208	12.701	15.6	trough	flattened Bayes 0.02	-20.48690859	4.197134236	2.311125	22	13.00000004	80.00555557
211	18.171	26.8	trough	flattened Bayes 0.02	-38.37584221	14.72705265	2.772916667	27	55.00000003	102.3055556
211	7.2724	10.8	trough	flattened Bayes 0.02	-39.0385339	15.24007129	2.772916667	27	55.00000003	102.3055556
214	17.068	19.8	trough	flattened Bayes 0.02	-14.82044049	2.196454563	1.00625	12	20.99999999	50.97222223
214	4.835	8.5	trough	flattened Bayes 0.02	-54.96812898	30.21495204	1.00625	12	20.99999999	50.97222223
215	22.027	32	trough	flattened Bayes 0.02	-36.91857775	13.62981383	2.700708333	13	40.00000002	30.07222222
215	12.304	14.4	trough	flattened Bayes 0.02	-15.69802277	2.464279188	2.700708333	13	40.00000002	30.07222222
215	20.686	27.5	trough	flattened Bayes 0.02	-28.28207363	7.998756889	3.019458333	13	20.00000001	30.17222222
215	14.4	12.6	trough	flattened Bayes 0.02	13.33333333	1.777777778	3.019458333	13	20.00000001	30.17222222
216	26.069	41.4	trough	flattened Bayes 0.02	-45.44605671	20.6534407	3.002083333	3	29.00000003	3.469444443
216	13.171	20.1	trough	flattened Bayes 0.02	-41.65188903	17.3487986	3.002083333	3	29.00000003	3.469444443
216	15.689	24.2	trough	flattened Bayes 0.02	-42.67341874	18.21020667	2.011125	3	27.99999996	3.53611111
216	9.3985	9.5	trough	flattened Bayes 0.02	-1.074159325	0.011538183	2.011125	3	27.99999996	3.53611111
216	15.94	34.1	trough	flattened Bayes 0.02	-72.58193445	52.68137209	3.974291667	3	22.99999996	3.669444443
216	9.0425	8.7	trough	flattened Bayes 0.02	3.860786248	0.149056705	3.974291667	3	22.99999996	3.669444443
219	19.894	28.2	trough	flattened Bayes 0.02	-34.54069115	11.93059345	5.770125	14.5	16.99999997	62.7388889
219	7.1008	11.9	trough	flattened Bayes 0.02	-50.51576776	25.51842792	5.770125	14.5	16.99999997	62.7388889
[truncated: 6,451 more rows]
